# Supplementary material for: A dataset describing a suite of novel antibody reagents for the RAS signaling network
Source: Sci Data. 2019 Aug 29;6:160. doi: 10.1038/s41597-019-0166-7 (PMC6715692; doi:10.1038/s41597-019-0166-7)
Supplement: Supplementary file 1 — Download metadata file [file 41597_2019_166_MOESM1_ESM.zip]

Archive with 7 entries (7 files):
- a_Paulovich799A_IHC.txt
- a_Paulovich799A_immunoMRM.txt
- a_Paulovich799A_IPMS.txt
- a_Paulovich799A_ProtArray.txt
- a_Paulovich799A_WB.txt
- s_Paulovich799A_study.txt
- i_Investigation.txt
