# Supplementary material for: A dataset describing a suite of novel antibody reagents for the RAS signaling network
Source: Sci Data. 2019 Aug 29;6:160. doi: 10.1038/s41597-019-0166-7 (PMC6715692; doi:10.1038/s41597-019-0166-7)
Supplement: Supplementary file 1 — Download metadata file [file 41597_2019_166_MOESM1_ESM.zip › a_Paulovich799A_IHC.txt]

Sample Name	Protocol REF	Parameter Value[instrument]	Parameter Value[manufacturer]	Assay Name	Raw Data File	Comment[Data Repository]	Comment[Data Record Accession]	Comment[Data Record URI]
Breast_Tissue_IHC	Validation of antibodies			Immunohistochemistry images breast	Paulovich_RAS_mAb_resource_Tissue_IHC_data_rev2_final.ppt	figshare	doi:10.6084/m9.figshare.c.4377275	https://doi.org/10.6084/m9.figshare.c.4377275
Ovary_Tissue_IHC	Validation of antibodies			Immunohistochemistry images ovary	Paulovich_RAS_mAb_resource_Tissue_IHC_data_rev2_final.ppt	figshare	doi:10.6084/m9.figshare.c.4377275	https://doi.org/10.6084/m9.figshare.c.4377275
Colon_Tissue_IHC	Validation of antibodies			Immunohistochemistry images colon	Paulovich_RAS_mAb_resource_Tissue_IHC_data_rev2_final.ppt	figshare	doi:10.6084/m9.figshare.c.4377275	https://doi.org/10.6084/m9.figshare.c.4377275
Lung_Tissue_IHC	Validation of antibodies			Immunohistochemistry images lung	Paulovich_RAS_mAb_resource_Tissue_IHC_data_rev2_final.ppt	figshare	doi:10.6084/m9.figshare.c.4377275	https://doi.org/10.6084/m9.figshare.c.4377275
