# Supplementary material for: A dataset describing a suite of novel antibody reagents for the RAS signaling network
Source: Sci Data. 2019 Aug 29;6:160. doi: 10.1038/s41597-019-0166-7 (PMC6715692; doi:10.1038/s41597-019-0166-7)
Supplement: Supplementary file 1 — Download metadata file [file 41597_2019_166_MOESM1_ESM.zip › a_Paulovich799A_immunoMRM.txt]

Sample Name	Protocol REF	Parameter Value[instrument]	Parameter Value[manufacturer]	Protocol REF	Assay Name	Raw Data File	Comment[Data Repository]	Comment[Data Record Accession]	Comment[Data Record URI]	Comment[ProteomeXchange URL]	Protocol REF	Derived Data File	Comment[Data Repository]	Comment[Data Record Accession]	Comment[Data Record URI]	Comment[ProteomeXchange URL]
mAb_screen_synthetic_peptides	Characterization of endogenous peptide detection by immuno-MRM	6500 Qtrap	Sciex	Monoclonal antibody generation	01202017_FSAI176_10H5_synth_norm_inj01	01202017_FSAI176_10H5_synth_norm_inj01.wiff	Panorama Public	doi:10.6069/5hr0-2150	https://doi.org/10.6069/5hr0-2150	https://identifiers.org/px:PXD012604	immuno-MRM data analysis using Skyline	CPTC-RAF1-6_STST_2018-07-13_07-31-11.sky.zip;	Panorama Public	doi:10.6069/5hr0-2150	https://doi.org/10.6069/5hr0-2150	https://identifiers.org/px:PXD012604
mAb_screen_synthetic_peptides	Characterization of endogenous peptide detection by immuno-MRM	6500 Qtrap	Sciex	Monoclonal antibody generation	01202017_FSAI176_7H10_synth_norm_inj01	01202017_FSAI176_7H10_synth_norm_inj01.wiff	Panorama Public	doi:10.6069/5hr0-2150	https://doi.org/10.6069/5hr0-2150	https://identifiers.org/px:PXD012604	immuno-MRM data analysis using Skyline	CPTC-RAF1-4_GYAS_2018-07-13_07-30-07.sky.zip;	Panorama Public	doi:10.6069/5hr0-2150	https://doi.org/10.6069/5hr0-2150	https://identifiers.org/px:PXD012604
mAb_screen_synthetic_peptides	Characterization of endogenous peptide detection by immuno-MRM	6500 Qtrap	Sciex	Monoclonal antibody generation	01202017_FSAI176_8A1_synth_norm_inj01	01202017_FSAI176_8A1_synth_norm_inj01.wiff	Panorama Public	doi:10.6069/5hr0-2150	https://doi.org/10.6069/5hr0-2150	https://identifiers.org/px:PXD012604	immuno-MRM data analysis using Skyline	CPTC-RAF1-5_GLQP_2018-07-13_07-30-39.sky.zip;	Panorama Public	doi:10.6069/5hr0-2150	https://doi.org/10.6069/5hr0-2150	https://identifiers.org/px:PXD012604
mAb_screen_synthetic_peptides	Characterization of endogenous peptide detection by immuno-MRM	6500 Qtrap	Sciex	Monoclonal antibody generation	01202017_FSAI176_synth_neg_ctrl_inj01_01	01202017_FSAI176_synth_neg_ctrl_inj01_01.wiff	Panorama Public	doi:10.6069/5hr0-2150	https://doi.org/10.6069/5hr0-2150	https://identifiers.org/px:PXD012604	immuno-MRM data analysis using Skyline	CPTC-RAF1-4_GYAS_2018-07-13_07-30-07.sky.zip;CPTC-RAF1-6_STST_2018-07-13_07-31-11.sky.zip;CPTC-RAF1-5_GLQP_2018-07-13_07-30-39.sky.zip;	Panorama Public	doi:10.6069/5hr0-2150	https://doi.org/10.6069/5hr0-2150	https://identifiers.org/px:PXD012604
mAb_screen_synthetic_peptides	Characterization of endogenous peptide detection by immuno-MRM	6500 Qtrap	Sciex	Monoclonal antibody generation	02122016_73R_102_synth_neg_ctrl_inj01	02122016_73R_102_synth_neg_ctrl_inj01.wiff	Panorama Public	doi:10.6069/5hr0-2150	https://doi.org/10.6069/5hr0-2150	https://identifiers.org/px:PXD012604	immuno-MRM data analysis using Skyline	CPTC-ERBB3-4_SLEA_2018-07-13_07-01-08.sky.zip;CPTC-EGFR-6_IPLE_2018-07-13_06-47-17.sky.zip;CPTC-EGFR-7_NLQE_2018-07-13_06-52-06.sky.zip;CPTC-ERBB3-3_YLER_2018-07-13_07-00-16.sky.zip;	Panorama Public	doi:10.6069/5hr0-2150	https://doi.org/10.6069/5hr0-2150	https://identifiers.org/px:PXD012604
mAb_screen_synthetic_peptides	Characterization of endogenous peptide detection by immuno-MRM	6500 Qtrap	Sciex	Monoclonal antibody generation	02122016_73R_3C7_102_2G11_synth_norm_inj01	02122016_73R_3C7_102_2G11_synth_norm_inj01.wiff	Panorama Public	doi:10.6069/5hr0-2150	https://doi.org/10.6069/5hr0-2150	https://identifiers.org/px:PXD012604	immuno-MRM data analysis using Skyline	CPTC-EGFR-6_IPLE_2018-07-13_06-47-17.sky.zip;	Panorama Public	doi:10.6069/5hr0-2150	https://doi.org/10.6069/5hr0-2150	https://identifiers.org/px:PXD012604
mAb_screen_synthetic_peptides	Characterization of endogenous peptide detection by immuno-MRM	6500 Qtrap	Sciex	Monoclonal antibody generation	02122016_73R_3F1_102_3D8_synth_norm_inj01	02122016_73R_3F1_102_3D8_synth_norm_inj01.wiff	Panorama Public	doi:10.6069/5hr0-2150	https://doi.org/10.6069/5hr0-2150	https://identifiers.org/px:PXD012604	immuno-MRM data analysis using Skyline	CPTC-ERBB3-4_SLEA_2018-07-13_07-01-08.sky.zip;	Panorama Public	doi:10.6069/5hr0-2150	https://doi.org/10.6069/5hr0-2150	https://identifiers.org/px:PXD012604
mAb_screen_synthetic_peptides	Characterization of endogenous peptide detection by immuno-MRM	6500 Qtrap	Sciex	Monoclonal antibody generation	02122016_73R_6C4_102_4F9_synth_norm_inj01	02122016_73R_6C4_102_4F9_synth_norm_inj01.wiff	Panorama Public	doi:10.6069/5hr0-2150	https://doi.org/10.6069/5hr0-2150	https://identifiers.org/px:PXD012604	immuno-MRM data analysis using Skyline	CPTC-EGFR-7_NLQE_2018-07-13_06-52-06.sky.zip;	Panorama Public	doi:10.6069/5hr0-2150	https://doi.org/10.6069/5hr0-2150	https://identifiers.org/px:PXD012604
mAb_screen_synthetic_peptides	Characterization of endogenous peptide detection by immuno-MRM	6500 Qtrap	Sciex	Monoclonal antibody generation	02122016_73R_6E6_102_4G7_synth_norm_inj01	02122016_73R_6E6_102_4G7_synth_norm_inj01.wiff	Panorama Public	doi:10.6069/5hr0-2150	https://doi.org/10.6069/5hr0-2150	https://identifiers.org/px:PXD012604	immuno-MRM data analysis using Skyline	CPTC-ERBB3-3_YLER_2018-07-13_07-00-16.sky.zip;	Panorama Public	doi:10.6069/5hr0-2150	https://doi.org/10.6069/5hr0-2150	https://identifiers.org/px:PXD012604
mAb_screen_synthetic_peptides	Characterization of endogenous peptide detection by immuno-MRM	6500 Qtrap	Sciex	Monoclonal antibody generation	02162016_LBR102_20_4_LBR116_2_3_sub_synth_norm_inj01	02162016_LBR102_20_4_LBR116_2_3_sub_synth_norm_inj01.wiff	Panorama Public	doi:10.6069/5hr0-2150	https://doi.org/10.6069/5hr0-2150	https://identifiers.org/px:PXD012604	immuno-MRM data analysis using Skyline	CPTC-GSK3B-9_TTSF_2018-07-13_07-08-06.sky.zip;	Panorama Public	doi:10.6069/5hr0-2150	https://doi.org/10.6069/5hr0-2150	https://identifiers.org/px:PXD012604
mAb_screen_synthetic_peptides	Characterization of endogenous peptide detection by immuno-MRM	6500 Qtrap	Sciex	Monoclonal antibody generation	02162016_LBR102_23_4_LBR114_5_4_sub_synth_norm_inj01	02162016_LBR102_23_4_LBR114_5_4_sub_synth_norm_inj01.wiff	Panorama Public	doi:10.6069/5hr0-2150	https://doi.org/10.6069/5hr0-2150	https://identifiers.org/px:PXD012604	immuno-MRM data analysis using Skyline	CPTC-ERBB2-4_GTPT_2018-12-21_14-15-20.sky.zip;	Panorama Public	doi:10.6069/5hr0-2150	https://doi.org/10.6069/5hr0-2150	https://identifiers.org/px:PXD012604
mAb_screen_synthetic_peptides	Characterization of endogenous peptide detection by immuno-MRM	6500 Qtrap	Sciex	Monoclonal antibody generation	02162016_LBR102_26_3_LBR116_2_12_sub_synth_norm_inj01	02162016_LBR102_26_3_LBR116_2_12_sub_synth_norm_inj01.wiff	Panorama Public	doi:10.6069/5hr0-2150	https://doi.org/10.6069/5hr0-2150	https://identifiers.org/px:PXD012604	immuno-MRM data analysis using Skyline	CPTC-GSK3B-10_TTSF_2018-07-13_07-08-42.sky.zip;	Panorama Public	doi:10.6069/5hr0-2150	https://doi.org/10.6069/5hr0-2150	https://identifiers.org/px:PXD012604
mAb_screen_synthetic_peptides	Characterization of endogenous peptide detection by immuno-MRM	6500 Qtrap	Sciex	Monoclonal antibody generation	02162016_LBR102_LBR114_synth_neg_ctrl_inj01	02162016_LBR102_LBR114_synth_neg_ctrl_inj01.wiff	Panorama Public	doi:10.6069/5hr0-2150	https://doi.org/10.6069/5hr0-2150	https://identifiers.org/px:PXD012604	immuno-MRM data analysis using Skyline	CPTC-ERBB2-4_GTPT_2018-12-21_14-15-20.sky.zip;CPTC-AKT1-6_RPHF_2018-07-03_23-11-04.sky.zip;	Panorama Public	doi:10.6069/5hr0-2150	https://doi.org/10.6069/5hr0-2150	https://identifiers.org/px:PXD012604
mAb_screen_synthetic_peptides	Characterization of endogenous peptide detection by immuno-MRM	6500 Qtrap	Sciex	Monoclonal antibody generation	02162016_LBR102_LBR116_synth_neg_ctrl_inj01	02162016_LBR102_LBR116_synth_neg_ctrl_inj01.wiff	Panorama Public	doi:10.6069/5hr0-2150	https://doi.org/10.6069/5hr0-2150	https://identifiers.org/px:PXD012604	immuno-MRM data analysis using Skyline	CPTC-GSK3B-9_TTSF_2018-07-13_07-08-06.sky.zip;CPTC-GSK3B-10_TTSF_2018-07-13_07-08-42.sky.zip;	Panorama Public	doi:10.6069/5hr0-2150	https://doi.org/10.6069/5hr0-2150	https://identifiers.org/px:PXD012604
mAb_screen_synthetic_peptides	Characterization of endogenous peptide detection by immuno-MRM	6500 Qtrap	Sciex	Monoclonal antibody generation	02162016_LBR102_20_1_sub_LBR114_5_prim_pos_ctrl_inj01	02162016_LBR102_20_1_sub_LBR114_5_prim_pos_ctrl_inj01.wiff	Panorama Public	doi:10.6069/5hr0-2150	https://doi.org/10.6069/5hr0-2150	https://identifiers.org/px:PXD012604	immuno-MRM data analysis using Skyline	CPTC-AKT1-6_RPHF_2018-07-03_23-11-04.sky.zip;	Panorama Public	doi:10.6069/5hr0-2150	https://doi.org/10.6069/5hr0-2150	https://identifiers.org/px:PXD012604
mAb_screen_synthetic_peptides	Characterization of endogenous peptide detection by immuno-MRM	6500 Qtrap	Sciex	Monoclonal antibody generation	02182016_LBR101_12_7_sub_synth_norm_inj01	02182016_LBR101_12_7_sub_synth_norm_inj01.wiff	Panorama Public	doi:10.6069/5hr0-2150	https://doi.org/10.6069/5hr0-2150	https://identifiers.org/px:PXD012604	immuno-MRM data analysis using Skyline	CPTC-AKT1-4_TFCG_2018-07-03_23-05-56.sky.zip;	Panorama Public	doi:10.6069/5hr0-2150	https://doi.org/10.6069/5hr0-2150	https://identifiers.org/px:PXD012604
mAb_screen_synthetic_peptides	Characterization of endogenous peptide detection by immuno-MRM	6500 Qtrap	Sciex	Monoclonal antibody generation	02182016_LBR101_4_2_sub_synth_norm_inj01	02182016_LBR101_4_2_sub_synth_norm_inj01.wiff	Panorama Public	doi:10.6069/5hr0-2150	https://doi.org/10.6069/5hr0-2150	https://identifiers.org/px:PXD012604	immuno-MRM data analysis using Skyline	CPTC-AKT1-5_TFCG_2018-07-03_23-06-37.sky.zip;	Panorama Public	doi:10.6069/5hr0-2150	https://doi.org/10.6069/5hr0-2150	https://identifiers.org/px:PXD012604
mAb_screen_synthetic_peptides	Characterization of endogenous peptide detection by immuno-MRM	6500 Qtrap	Sciex	Monoclonal antibody generation	02182016_LBR101_synth_neg_ctrl_inj01	02182016_LBR101_synth_neg_ctrl_inj01.wiff	Panorama Public	doi:10.6069/5hr0-2150	https://doi.org/10.6069/5hr0-2150	https://identifiers.org/px:PXD012604	immuno-MRM data analysis using Skyline	CPTC-AKT1-4_TFCG_2018-07-03_23-05-56.sky.zip;CPTC-AKT1-5_TFCG_2018-07-03_23-06-37.sky.zip;	Panorama Public	doi:10.6069/5hr0-2150	https://doi.org/10.6069/5hr0-2150	https://identifiers.org/px:PXD012604
mAb_screen_synthetic_peptides	Characterization of endogenous peptide detection by immuno-MRM	6500 Qtrap	Sciex	Monoclonal antibody generation	03022017_FSAI175_5C8_FSAI177_3D8_synth_norm_inj01	03022017_FSAI175_5C8_FSAI177_3D8_synth_norm_inj01.wiff	Panorama Public	doi:10.6069/5hr0-2150	https://doi.org/10.6069/5hr0-2150	https://identifiers.org/px:PXD012604	immuno-MRM data analysis using Skyline	CPTC-AKT3-5_EGIT_2018-07-10_10-25-13.sky.zip;	Panorama Public	doi:10.6069/5hr0-2150	https://doi.org/10.6069/5hr0-2150	https://identifiers.org/px:PXD012604
mAb_screen_synthetic_peptides	Characterization of endogenous peptide detection by immuno-MRM	6500 Qtrap	Sciex	Monoclonal antibody generation	03022017_FSAI175_5D7_FSAI177_4D10_synth_norm_inj01	03022017_FSAI175_5D7_FSAI177_4D10_synth_norm_inj01.wiff	Panorama Public	doi:10.6069/5hr0-2150	https://doi.org/10.6069/5hr0-2150	https://identifiers.org/px:PXD012604	immuno-MRM data analysis using Skyline	CPTC-AKT3-6_EGIT_2018-07-10_10-25-42.sky.zip;	Panorama Public	doi:10.6069/5hr0-2150	https://doi.org/10.6069/5hr0-2150	https://identifiers.org/px:PXD012604
mAb_screen_synthetic_peptides	Characterization of endogenous peptide detection by immuno-MRM	6500 Qtrap	Sciex	Monoclonal antibody generation	03022017_Ras_FSAI_175_177_synth_neg_ctrl_inj01	03022017_Ras_FSAI_175_177_synth_neg_ctrl_inj01.wiff	Panorama Public	doi:10.6069/5hr0-2150	https://doi.org/10.6069/5hr0-2150	https://identifiers.org/px:PXD012604	immuno-MRM data analysis using Skyline	CPTC-AKT3-5_EGIT_2018-07-10_10-25-13.sky.zip;CPTC-AKT3-6_EGIT_2018-07-10_10-25-42.sky.zip;	Panorama Public	doi:10.6069/5hr0-2150	https://doi.org/10.6069/5hr0-2150	https://identifiers.org/px:PXD012604
mAb_screen_synthetic_peptides	Characterization of endogenous peptide detection by immuno-MRM	6500 Qtrap	Sciex	Monoclonal antibody generation	03152016_LBR112_3_11_sub_synth_norm_inj01	03152016_LBR112_3_11_sub_synth_norm_inj01.wiff	Panorama Public	doi:10.6069/5hr0-2150	https://doi.org/10.6069/5hr0-2150	https://identifiers.org/px:PXD012604	immuno-MRM data analysis using Skyline	CPTC-EGFR-11_YSSD_2018-07-13_06-54-42.sky.zip;	Panorama Public	doi:10.6069/5hr0-2150	https://doi.org/10.6069/5hr0-2150	https://identifiers.org/px:PXD012604
mAb_screen_synthetic_peptides	Characterization of endogenous peptide detection by immuno-MRM	6500 Qtrap	Sciex	Monoclonal antibody generation	03152016_LBR112_LBR113_synth_neg_ctrl_inj01	03152016_LBR112_LBR113_synth_neg_ctrl_inj01.wiff	Panorama Public	doi:10.6069/5hr0-2150	https://doi.org/10.6069/5hr0-2150	https://identifiers.org/px:PXD012604	immuno-MRM data analysis using Skyline	CPTC-EGFR-11_YSSD_2018-07-13_06-54-42.sky.zip;CPTC-EGFR-13_YSSD_2018-07-13_06-55-58.sky.zip;CPTC-EGFR-12_YSSD_2018-07-13_06-55-27.sky.zip;	Panorama Public	doi:10.6069/5hr0-2150	https://doi.org/10.6069/5hr0-2150	https://identifiers.org/px:PXD012604
mAb_screen_synthetic_peptides	Characterization of endogenous peptide detection by immuno-MRM	6500 Qtrap	Sciex	Monoclonal antibody generation	03152016_LBR113_13_8_sub_synth_norm_inj01	03152016_LBR113_13_8_sub_synth_norm_inj01.wiff	Panorama Public	doi:10.6069/5hr0-2150	https://doi.org/10.6069/5hr0-2150	https://identifiers.org/px:PXD012604	immuno-MRM data analysis using Skyline	CPTC-EGFR-12_YSSD_2018-07-13_06-55-27.sky.zip;	Panorama Public	doi:10.6069/5hr0-2150	https://doi.org/10.6069/5hr0-2150	https://identifiers.org/px:PXD012604
mAb_screen_synthetic_peptides	Characterization of endogenous peptide detection by immuno-MRM	6500 Qtrap	Sciex	Monoclonal antibody generation	03152016_LBR113_19_11_sub_synth_norm_inj01	03152016_LBR113_19_11_sub_synth_norm_inj01.wiff	Panorama Public	doi:10.6069/5hr0-2150	https://doi.org/10.6069/5hr0-2150	https://identifiers.org/px:PXD012604	immuno-MRM data analysis using Skyline	CPTC-EGFR-13_YSSD_2018-07-13_06-55-58.sky.zip;	Panorama Public	doi:10.6069/5hr0-2150	https://doi.org/10.6069/5hr0-2150	https://identifiers.org/px:PXD012604
mAb_screen_synthetic_peptides	Characterization of endogenous peptide detection by immuno-MRM	6500 Qtrap	Sciex	Monoclonal antibody generation	03162017_FSAI177_4B11_synth_norm_inj01	03162017_FSAI177_4B11_synth_norm_inj01.wiff	Panorama Public	doi:10.6069/5hr0-2150	https://doi.org/10.6069/5hr0-2150	https://identifiers.org/px:PXD012604	immuno-MRM data analysis using Skyline	CPTC-AKT3-7_DEVA_2018-07-10_10-26-08.sky.zip;	Panorama Public	doi:10.6069/5hr0-2150	https://doi.org/10.6069/5hr0-2150	https://identifiers.org/px:PXD012604
mAb_screen_synthetic_peptides	Characterization of endogenous peptide detection by immuno-MRM	6500 Qtrap	Sciex	Monoclonal antibody generation	03162017_Ras_FSAI_175_177_synth_neg_ctrl_inj01	03162017_Ras_FSAI_175_177_synth_neg_ctrl_inj01.wiff	Panorama Public	doi:10.6069/5hr0-2150	https://doi.org/10.6069/5hr0-2150	https://identifiers.org/px:PXD012604	immuno-MRM data analysis using Skyline	CPTC-AKT3-7_DEVA_2018-07-10_10-26-08.sky.zip;	Panorama Public	doi:10.6069/5hr0-2150	https://doi.org/10.6069/5hr0-2150	https://identifiers.org/px:PXD012604
mAb_screen_synthetic_peptides	Characterization of endogenous peptide detection by immuno-MRM	6500 Qtrap	Sciex	Monoclonal antibody generation	03172016_LBR104_10_4_sub_synth_norm_inj01	03172016_LBR104_10_4_sub_synth_norm_inj01.wiff	Panorama Public	doi:10.6069/5hr0-2150	https://doi.org/10.6069/5hr0-2150	https://identifiers.org/px:PXD012604	immuno-MRM data analysis using Skyline	CPTC-AKT3-4_RPHF_2018-07-10_10-24-45.sky.zip;	Panorama Public	doi:10.6069/5hr0-2150	https://doi.org/10.6069/5hr0-2150	https://identifiers.org/px:PXD012604
mAb_screen_synthetic_peptides	Characterization of endogenous peptide detection by immuno-MRM	6500 Qtrap	Sciex	Monoclonal antibody generation	03172016_LBR104_2_5_LBR105_22_5_sub_synth_norm_inj01	03172016_LBR104_2_5_LBR105_22_5_sub_synth_norm_inj01.wiff	Panorama Public	doi:10.6069/5hr0-2150	https://doi.org/10.6069/5hr0-2150	https://identifiers.org/px:PXD012604	immuno-MRM data analysis using Skyline	CPTC-AKT3-2_RPHF_2018-07-10_10-23-45.sky.zip;	Panorama Public	doi:10.6069/5hr0-2150	https://doi.org/10.6069/5hr0-2150	https://identifiers.org/px:PXD012604
mAb_screen_synthetic_peptides	Characterization of endogenous peptide detection by immuno-MRM	6500 Qtrap	Sciex	Monoclonal antibody generation	03172016_LBR104_2_7_LBR105_22_7_sub_synth_norm_inj01	03172016_LBR104_2_7_LBR105_22_7_sub_synth_norm_inj01.wiff	Panorama Public	doi:10.6069/5hr0-2150	https://doi.org/10.6069/5hr0-2150	https://identifiers.org/px:PXD012604	immuno-MRM data analysis using Skyline	CPTC-ARAF-5_NLGY_2018-07-10_13-02-11.sky.zip;	Panorama Public	doi:10.6069/5hr0-2150	https://doi.org/10.6069/5hr0-2150	https://identifiers.org/px:PXD012604
mAb_screen_synthetic_peptides	Characterization of endogenous peptide detection by immuno-MRM	6500 Qtrap	Sciex	Monoclonal antibody generation	03172016_LBR104_3_7_LBR120_9_10_sub_synth_norm_inj01	03172016_LBR104_3_7_LBR120_9_10_sub_synth_norm_inj01.wiff	Panorama Public	doi:10.6069/5hr0-2150	https://doi.org/10.6069/5hr0-2150	https://identifiers.org/px:PXD012604	immuno-MRM data analysis using Skyline	CPTC-AKT3-3_RPHF_2018-07-10_10-24-18.sky.zip;	Panorama Public	doi:10.6069/5hr0-2150	https://doi.org/10.6069/5hr0-2150	https://identifiers.org/px:PXD012604
mAb_screen_synthetic_peptides	Characterization of endogenous peptide detection by immuno-MRM	6500 Qtrap	Sciex	Monoclonal antibody generation	03172016_LBR104_LBR105_synth_neg_ctrl_inj01	03172016_LBR104_LBR105_synth_neg_ctrl_inj01.wiff	Panorama Public	doi:10.6069/5hr0-2150	https://doi.org/10.6069/5hr0-2150	https://identifiers.org/px:PXD012604	immuno-MRM data analysis using Skyline	CPTC-AKT3-3_RPHF_2018-07-10_10-24-18.sky.zip;CPTC-AKT3-2_RPHF_2018-07-10_10-23-45.sky.zip;CPTC-ARAF-5_NLGY_2018-07-10_13-02-11.sky.zip;CPTC-AKT3-4_RPHF_2018-07-10_10-24-45.sky.zip;	Panorama Public	doi:10.6069/5hr0-2150	https://doi.org/10.6069/5hr0-2150	https://identifiers.org/px:PXD012604
mAb_screen_synthetic_peptides	Characterization of endogenous peptide detection by immuno-MRM	6500 Qtrap	Sciex	Monoclonal antibody generation	03232016_LBR103_16_12_LBR109_18_9_sub_synth_norm_inj01	03232016_LBR103_16_12_LBR109_18_9_sub_synth_norm_inj01.wiff	Panorama Public	doi:10.6069/5hr0-2150	https://doi.org/10.6069/5hr0-2150	https://identifiers.org/px:PXD012604	immuno-MRM data analysis using Skyline	CPTC-EGFR-9_GSHQ_2018-07-13_06-53-18.sky.zip;	Panorama Public	doi:10.6069/5hr0-2150	https://doi.org/10.6069/5hr0-2150	https://identifiers.org/px:PXD012604
mAb_screen_synthetic_peptides	Characterization of endogenous peptide detection by immuno-MRM	6500 Qtrap	Sciex	Monoclonal antibody generation	03232016_LBR103_16_3_LBR109_16_3_sub_synth_norm_inj01	03232016_LBR103_16_3_LBR109_16_3_sub_synth_norm_inj01.wiff	Panorama Public	doi:10.6069/5hr0-2150	https://doi.org/10.6069/5hr0-2150	https://identifiers.org/px:PXD012604	immuno-MRM data analysis using Skyline	CPTC-EGFR-8_GSHQ_2018-07-13_06-52-37.sky.zip;	Panorama Public	doi:10.6069/5hr0-2150	https://doi.org/10.6069/5hr0-2150	https://identifiers.org/px:PXD012604
mAb_screen_synthetic_peptides	Characterization of endogenous peptide detection by immuno-MRM	6500 Qtrap	Sciex	Monoclonal antibody generation	03232016_LBR103_22_6_LBR109_23_3_sub_synth_norm_inj01	03232016_LBR103_22_6_LBR109_23_3_sub_synth_norm_inj01.wiff	Panorama Public	doi:10.6069/5hr0-2150	https://doi.org/10.6069/5hr0-2150	https://identifiers.org/px:PXD012604	immuno-MRM data analysis using Skyline	CPTC-AKT2-5_THFP_2018-07-03_23-13-39.sky.zip;	Panorama Public	doi:10.6069/5hr0-2150	https://doi.org/10.6069/5hr0-2150	https://identifiers.org/px:PXD012604
mAb_screen_synthetic_peptides	Characterization of endogenous peptide detection by immuno-MRM	6500 Qtrap	Sciex	Monoclonal antibody generation	03232016_LBR103_LBR109_synth_neg_ctrl_inj01	03232016_LBR103_LBR109_synth_neg_ctrl_inj01.wiff	Panorama Public	doi:10.6069/5hr0-2150	https://doi.org/10.6069/5hr0-2150	https://identifiers.org/px:PXD012604	immuno-MRM data analysis using Skyline	CPTC-AKT2-5_THFP_2018-07-03_23-13-39.sky.zip;CPTC-AKT2-6_THFP_2018-07-03_23-14-08.sky.zip;CPTC-EGFR-9_GSHQ_2018-07-13_06-53-18.sky.zip;CPTC-EGFR-8_GSHQ_2018-07-13_06-52-37.sky.zip;	Panorama Public	doi:10.6069/5hr0-2150	https://doi.org/10.6069/5hr0-2150	https://identifiers.org/px:PXD012604
mAb_screen_synthetic_peptides	Characterization of endogenous peptide detection by immuno-MRM	6500 Qtrap	Sciex	Monoclonal antibody generation	03232016_LBR103_24_5_sub_LBR109_18_prim_pos_ctrl_inj01	03232016_LBR103_24_5_sub_LBR109_18_prim_pos_ctrl_inj01.wiff	Panorama Public	doi:10.6069/5hr0-2150	https://doi.org/10.6069/5hr0-2150	https://identifiers.org/px:PXD012604	immuno-MRM data analysis using Skyline	CPTC-AKT2-6_THFP_2018-07-03_23-14-08.sky.zip;	Panorama Public	doi:10.6069/5hr0-2150	https://doi.org/10.6069/5hr0-2150	https://identifiers.org/px:PXD012604
mAb_screen_synthetic_peptides	Characterization of endogenous peptide detection by immuno-MRM	6500 Qtrap	Sciex	Monoclonal antibody generation	04082016_LBR110_9_6_sub_synth_norm_inj01	04082016_LBR110_9_6_sub_synth_norm_inj01.wiff	Panorama Public	doi:10.6069/5hr0-2150	https://doi.org/10.6069/5hr0-2150	https://identifiers.org/px:PXD012604	immuno-MRM data analysis using Skyline	CPTC-EGFR-10_GSTA_2018-07-13_06-53-58.sky.zip;	Panorama Public	doi:10.6069/5hr0-2150	https://doi.org/10.6069/5hr0-2150	https://identifiers.org/px:PXD012604
mAb_screen_synthetic_peptides	Characterization of endogenous peptide detection by immuno-MRM	6500 Qtrap	Sciex	Monoclonal antibody generation	04082016_LBR110_synth_neg_ctrl_inj01	04082016_LBR110_synth_neg_ctrl_inj01.wiff	Panorama Public	doi:10.6069/5hr0-2150	https://doi.org/10.6069/5hr0-2150	https://identifiers.org/px:PXD012604	immuno-MRM data analysis using Skyline	CPTC-EGFR-10_GSTA_2018-07-13_06-53-58.sky.zip;	Panorama Public	doi:10.6069/5hr0-2150	https://doi.org/10.6069/5hr0-2150	https://identifiers.org/px:PXD012604
mAb_screen_synthetic_peptides	Characterization of endogenous peptide detection by immuno-MRM	6500 Qtrap	Sciex	Monoclonal antibody generation	04082016_LBR119_26_12_sub_synth_norm_inj01	04082016_LBR119_26_12_sub_synth_norm_inj01.wiff	Panorama Public	doi:10.6069/5hr0-2150	https://doi.org/10.6069/5hr0-2150	https://identifiers.org/px:PXD012604	immuno-MRM data analysis using Skyline	CPTC-MTOR-9_TGTT_2018-07-13_07-22-26.sky.zip;	Panorama Public	doi:10.6069/5hr0-2150	https://doi.org/10.6069/5hr0-2150	https://identifiers.org/px:PXD012604
mAb_screen_synthetic_peptides	Characterization of endogenous peptide detection by immuno-MRM	6500 Qtrap	Sciex	Monoclonal antibody generation	04082016_LBR119_synth_neg_ctrl_inj01	04082016_LBR119_synth_neg_ctrl_inj01.wiff	Panorama Public	doi:10.6069/5hr0-2150	https://doi.org/10.6069/5hr0-2150	https://identifiers.org/px:PXD012604	immuno-MRM data analysis using Skyline	CPTC-MTOR-9_TGTT_2018-07-13_07-22-26.sky.zip;	Panorama Public	doi:10.6069/5hr0-2150	https://doi.org/10.6069/5hr0-2150	https://identifiers.org/px:PXD012604
mAb_screen_synthetic_peptides	Characterization of endogenous peptide detection by immuno-MRM	6500 Qtrap	Sciex	Monoclonal antibody generation	04142016_68R_2A3_87_8B7_synth_norm_inj01	04142016_68R_2A3_87_8B7_synth_norm_inj01.wiff	Panorama Public	doi:10.6069/5hr0-2150	https://doi.org/10.6069/5hr0-2150	https://identifiers.org/px:PXD012604	immuno-MRM data analysis using Skyline	CPTC-CDH1-1_GLDA_2018-07-12_18-25-55.sky.zip;	Panorama Public	doi:10.6069/5hr0-2150	https://doi.org/10.6069/5hr0-2150	https://identifiers.org/px:PXD012604
mAb_screen_synthetic_peptides	Characterization of endogenous peptide detection by immuno-MRM	6500 Qtrap	Sciex	Monoclonal antibody generation	04142016_68R_2C9_87_9B8_synth_norm_inj01	04142016_68R_2C9_87_9B8_synth_norm_inj01.wiff	Panorama Public	doi:10.6069/5hr0-2150	https://doi.org/10.6069/5hr0-2150	https://identifiers.org/px:PXD012604	immuno-MRM data analysis using Skyline	CPTC-CDH1-2_GLDA_2018-07-12_18-26-57.sky.zip;	Panorama Public	doi:10.6069/5hr0-2150	https://doi.org/10.6069/5hr0-2150	https://identifiers.org/px:PXD012604
mAb_screen_synthetic_peptides	Characterization of endogenous peptide detection by immuno-MRM	6500 Qtrap	Sciex	Monoclonal antibody generation	04142016_68R_3C2_95_2E11_synth_norm_inj01	04142016_68R_3C2_95_2E11_synth_norm_inj01.wiff	Panorama Public	doi:10.6069/5hr0-2150	https://doi.org/10.6069/5hr0-2150	https://identifiers.org/px:PXD012604	immuno-MRM data analysis using Skyline	CPTC-MTOR-5_LTES_2018-07-13_07-20-14.sky.zip;	Panorama Public	doi:10.6069/5hr0-2150	https://doi.org/10.6069/5hr0-2150	https://identifiers.org/px:PXD012604
mAb_screen_synthetic_peptides	Characterization of endogenous peptide detection by immuno-MRM	6500 Qtrap	Sciex	Monoclonal antibody generation	04142016_68R_6B2_95_5D6_synth_norm_inj01	04142016_68R_6B2_95_5D6_synth_norm_inj01.wiff	Panorama Public	doi:10.6069/5hr0-2150	https://doi.org/10.6069/5hr0-2150	https://identifiers.org/px:PXD012604	immuno-MRM data analysis using Skyline	CPTC-MTOR-6_LTES_2018-07-13_07-20-42.sky.zip;	Panorama Public	doi:10.6069/5hr0-2150	https://doi.org/10.6069/5hr0-2150	https://identifiers.org/px:PXD012604
mAb_screen_synthetic_peptides	Characterization of endogenous peptide detection by immuno-MRM	6500 Qtrap	Sciex	Monoclonal antibody generation	04142016_68R_87_synth_neg_ctrl_inj01	04142016_68R_87_synth_neg_ctrl_inj01.wiff	Panorama Public	doi:10.6069/5hr0-2150	https://doi.org/10.6069/5hr0-2150	https://identifiers.org/px:PXD012604	immuno-MRM data analysis using Skyline	CPTC-CDH1-2_GLDA_2018-07-12_18-26-57.sky.zip;CPTC-CDH1-1_GLDA_2018-07-12_18-25-55.sky.zip;	Panorama Public	doi:10.6069/5hr0-2150	https://doi.org/10.6069/5hr0-2150	https://identifiers.org/px:PXD012604
mAb_screen_synthetic_peptides	Characterization of endogenous peptide detection by immuno-MRM	6500 Qtrap	Sciex	Monoclonal antibody generation	04142016_68R_95_synth_neg_ctrl_inj01	04142016_68R_95_synth_neg_ctrl_inj01.wiff	Panorama Public	doi:10.6069/5hr0-2150	https://doi.org/10.6069/5hr0-2150	https://identifiers.org/px:PXD012604	immuno-MRM data analysis using Skyline	CPTC-MTOR-5_LTES_2018-07-13_07-20-14.sky.zip;CPTC-MTOR-6_LTES_2018-07-13_07-20-42.sky.zip;	Panorama Public	doi:10.6069/5hr0-2150	https://doi.org/10.6069/5hr0-2150	https://identifiers.org/px:PXD012604
mAb_screen_synthetic_peptides	Characterization of endogenous peptide detection by immuno-MRM	6500 Qtrap	Sciex	Monoclonal antibody generation	04142016_87_2F5_95_6G6_synth_norm_inj01	04142016_87_2F5_95_6G6_synth_norm_inj01.wiff	Panorama Public	doi:10.6069/5hr0-2150	https://doi.org/10.6069/5hr0-2150	https://identifiers.org/px:PXD012604	immuno-MRM data analysis using Skyline	CPTC-MTOR-4_VLGL_2018-07-13_07-19-42.sky.zip;	Panorama Public	doi:10.6069/5hr0-2150	https://doi.org/10.6069/5hr0-2150	https://identifiers.org/px:PXD012604
mAb_screen_synthetic_peptides	Characterization of endogenous peptide detection by immuno-MRM	6500 Qtrap	Sciex	Monoclonal antibody generation	04142016_87_3A6_95_7C11_synth_norm_inj01	04142016_87_3A6_95_7C11_synth_norm_inj01.wiff	Panorama Public	doi:10.6069/5hr0-2150	https://doi.org/10.6069/5hr0-2150	https://identifiers.org/px:PXD012604	immuno-MRM data analysis using Skyline	CPTC-MTOR-3_LFDA_2018-07-13_07-19-13.sky.zip;	Panorama Public	doi:10.6069/5hr0-2150	https://doi.org/10.6069/5hr0-2150	https://identifiers.org/px:PXD012604
mAb_screen_synthetic_peptides	Characterization of endogenous peptide detection by immuno-MRM	6500 Qtrap	Sciex	Monoclonal antibody generation	04142016_87_95_synth_neg_ctrl_inj01	04142016_87_95_synth_neg_ctrl_inj01.wiff	Panorama Public	doi:10.6069/5hr0-2150	https://doi.org/10.6069/5hr0-2150	https://identifiers.org/px:PXD012604	immuno-MRM data analysis using Skyline	CPTC-MTOR-3_LFDA_2018-07-13_07-19-13.sky.zip;CPTC-MTOR-4_VLGL_2018-07-13_07-19-42.sky.zip;	Panorama Public	doi:10.6069/5hr0-2150	https://doi.org/10.6069/5hr0-2150	https://identifiers.org/px:PXD012604
mAb_screen_synthetic_peptides	Characterization of endogenous peptide detection by immuno-MRM	6500 Qtrap	Sciex	Monoclonal antibody generation	04182016_LBR117_118_122_synth_neg_ctrl_inj01_01	04182016_LBR117_118_122_synth_neg_ctrl_inj01_01.wiff	Panorama Public	doi:10.6069/5hr0-2150	https://doi.org/10.6069/5hr0-2150	https://identifiers.org/px:PXD012604	immuno-MRM data analysis using Skyline	CPTC-MAPK1-2_VADP_2018-07-13_07-12-09.sky.zip;CPTC-MAPK1-3_VADP_2018-07-13_07-12-45.sky.zip;CPTC-MAPK1-1_VADP_2018-07-13_07-11-26.sky.zip;CPTC-MAPK1-4_VADP_2018-07-13_07-13-18.sky.zip;	Panorama Public	doi:10.6069/5hr0-2150	https://doi.org/10.6069/5hr0-2150	https://identifiers.org/px:PXD012604
mAb_screen_synthetic_peptides	Characterization of endogenous peptide detection by immuno-MRM	6500 Qtrap	Sciex	Monoclonal antibody generation	04182016_LBR117_13_3_synth_norm_inj01	04182016_LBR117_13_3_synth_norm_inj01.wiff	Panorama Public	doi:10.6069/5hr0-2150	https://doi.org/10.6069/5hr0-2150	https://identifiers.org/px:PXD012604	immuno-MRM data analysis using Skyline	CPTC-MAPK1-2_VADP_2018-07-13_07-12-09.sky.zip;	Panorama Public	doi:10.6069/5hr0-2150	https://doi.org/10.6069/5hr0-2150	https://identifiers.org/px:PXD012604
mAb_screen_synthetic_peptides	Characterization of endogenous peptide detection by immuno-MRM	6500 Qtrap	Sciex	Monoclonal antibody generation	04182016_LBR117_6_7_synth_norm_inj01	04182016_LBR117_6_7_synth_norm_inj01.wiff	Panorama Public	doi:10.6069/5hr0-2150	https://doi.org/10.6069/5hr0-2150	https://identifiers.org/px:PXD012604	immuno-MRM data analysis using Skyline	CPTC-MAPK1-1_VADP_2018-07-13_07-11-26.sky.zip;	Panorama Public	doi:10.6069/5hr0-2150	https://doi.org/10.6069/5hr0-2150	https://identifiers.org/px:PXD012604
mAb_screen_synthetic_peptides	Characterization of endogenous peptide detection by immuno-MRM	6500 Qtrap	Sciex	Monoclonal antibody generation	04182016_LBR118_43_5_synth_norm_inj01	04182016_LBR118_43_5_synth_norm_inj01.wiff	Panorama Public	doi:10.6069/5hr0-2150	https://doi.org/10.6069/5hr0-2150	https://identifiers.org/px:PXD012604	immuno-MRM data analysis using Skyline	CPTC-MAPK1-3_VADP_2018-07-13_07-12-45.sky.zip;	Panorama Public	doi:10.6069/5hr0-2150	https://doi.org/10.6069/5hr0-2150	https://identifiers.org/px:PXD012604
mAb_screen_synthetic_peptides	Characterization of endogenous peptide detection by immuno-MRM	6500 Qtrap	Sciex	Monoclonal antibody generation	04182016_LBR122_6_4_synth_norm_inj01	04182016_LBR122_6_4_synth_norm_inj01.wiff	Panorama Public	doi:10.6069/5hr0-2150	https://doi.org/10.6069/5hr0-2150	https://identifiers.org/px:PXD012604	immuno-MRM data analysis using Skyline	CPTC-MAPK1-4_VADP_2018-07-13_07-13-18.sky.zip;	Panorama Public	doi:10.6069/5hr0-2150	https://doi.org/10.6069/5hr0-2150	https://identifiers.org/px:PXD012604
mAb_screen_synthetic_peptides	Characterization of endogenous peptide detection by immuno-MRM	6500 Qtrap	Sciex	Monoclonal antibody generation	04252016_85R2_10F5_93R_6E2_synth_norm_inj01	04252016_85R2_10F5_93R_6E2_synth_norm_inj01.wiff	Panorama Public	doi:10.6069/5hr0-2150	https://doi.org/10.6069/5hr0-2150	https://identifiers.org/px:PXD012604	immuno-MRM data analysis using Skyline	CPTC-RAF1-1_VVDP_2018-07-13_07-28-38.sky.zip;	Panorama Public	doi:10.6069/5hr0-2150	https://doi.org/10.6069/5hr0-2150	https://identifiers.org/px:PXD012604
mAb_screen_synthetic_peptides	Characterization of endogenous peptide detection by immuno-MRM	6500 Qtrap	Sciex	Monoclonal antibody generation	04252016_85R2_93R_synth_neg_ctrl_inj01	04252016_85R2_93R_synth_neg_ctrl_inj01.wiff	Panorama Public	doi:10.6069/5hr0-2150	https://doi.org/10.6069/5hr0-2150	https://identifiers.org/px:PXD012604	immuno-MRM data analysis using Skyline	CPTC-RAF1-1_VVDP_2018-07-13_07-28-38.sky.zip;	Panorama Public	doi:10.6069/5hr0-2150	https://doi.org/10.6069/5hr0-2150	https://identifiers.org/px:PXD012604
mAb_screen_synthetic_peptides	Characterization of endogenous peptide detection by immuno-MRM	6500 Qtrap	Sciex	Monoclonal antibody generation	04252016_93R_101_synth_neg_ctrl_inj01	04252016_93R_101_synth_neg_ctrl_inj01.wiff	Panorama Public	doi:10.6069/5hr0-2150	https://doi.org/10.6069/5hr0-2150	https://identifiers.org/px:PXD012604	immuno-MRM data analysis using Skyline	CPTC-RAF1-2_VVDP_2018-07-13_07-29-04.sky.zip;	Panorama Public	doi:10.6069/5hr0-2150	https://doi.org/10.6069/5hr0-2150	https://identifiers.org/px:PXD012604
mAb_screen_synthetic_peptides	Characterization of endogenous peptide detection by immuno-MRM	6500 Qtrap	Sciex	Monoclonal antibody generation	04252016_93R_10D5_101_2F9_synth_norm_inj01	04252016_93R_10D5_101_2F9_synth_norm_inj01.wiff	Panorama Public	doi:10.6069/5hr0-2150	https://doi.org/10.6069/5hr0-2150	https://identifiers.org/px:PXD012604	immuno-MRM data analysis using Skyline	CPTC-RAF1-2_VVDP_2018-07-13_07-29-04.sky.zip;	Panorama Public	doi:10.6069/5hr0-2150	https://doi.org/10.6069/5hr0-2150	https://identifiers.org/px:PXD012604
mAb_screen_synthetic_peptides	Characterization of endogenous peptide detection by immuno-MRM	6500 Qtrap	Sciex	Monoclonal antibody generation	05112016_84R2_17G10_synth_norm_inj01	05112016_84R2_17G10_synth_norm_inj01.wiff	Panorama Public	doi:10.6069/5hr0-2150	https://doi.org/10.6069/5hr0-2150	https://identifiers.org/px:PXD012604	immuno-MRM data analysis using Skyline	CPTC-AKT2-4_LLPP_2018-07-03_23-13-15.sky.zip;	Panorama Public	doi:10.6069/5hr0-2150	https://doi.org/10.6069/5hr0-2150	https://identifiers.org/px:PXD012604
mAb_screen_synthetic_peptides	Characterization of endogenous peptide detection by immuno-MRM	6500 Qtrap	Sciex	Monoclonal antibody generation	05112016_84R2_6H8_synth_norm_inj01	05112016_84R2_6H8_synth_norm_inj01.wiff	Panorama Public	doi:10.6069/5hr0-2150	https://doi.org/10.6069/5hr0-2150	https://identifiers.org/px:PXD012604	immuno-MRM data analysis using Skyline	CPTC-AKT2-3_LLPP_2018-07-03_23-12-44.sky.zip;	Panorama Public	doi:10.6069/5hr0-2150	https://doi.org/10.6069/5hr0-2150	https://identifiers.org/px:PXD012604
mAb_screen_synthetic_peptides	Characterization of endogenous peptide detection by immuno-MRM	6500 Qtrap	Sciex	Monoclonal antibody generation	05112016_84R2_synth_neg_ctrl_inj01	05112016_84R2_synth_neg_ctrl_inj01.wiff	Panorama Public	doi:10.6069/5hr0-2150	https://doi.org/10.6069/5hr0-2150	https://identifiers.org/px:PXD012604	immuno-MRM data analysis using Skyline	CPTC-AKT2-3_LLPP_2018-07-03_23-12-44.sky.zip;CPTC-AKT2-4_LLPP_2018-07-03_23-13-15.sky.zip;	Panorama Public	doi:10.6069/5hr0-2150	https://doi.org/10.6069/5hr0-2150	https://identifiers.org/px:PXD012604
mAb_screen_synthetic_peptides	Characterization of endogenous peptide detection by immuno-MRM	6500 Qtrap	Sciex	Monoclonal antibody generation	05112016_90R_2B7_synth_norm_inj01	05112016_90R_2B7_synth_norm_inj01.wiff	Panorama Public	doi:10.6069/5hr0-2150	https://doi.org/10.6069/5hr0-2150	https://identifiers.org/px:PXD012604	immuno-MRM data analysis using Skyline	CPTC-CDH2-4_SAAP_2018-07-12_18-37-53.sky.zip;	Panorama Public	doi:10.6069/5hr0-2150	https://doi.org/10.6069/5hr0-2150	https://identifiers.org/px:PXD012604
mAb_screen_synthetic_peptides	Characterization of endogenous peptide detection by immuno-MRM	6500 Qtrap	Sciex	Monoclonal antibody generation	05112016_90R_7A8_synth_norm_inj01	05112016_90R_7A8_synth_norm_inj01.wiff	Panorama Public	doi:10.6069/5hr0-2150	https://doi.org/10.6069/5hr0-2150	https://identifiers.org/px:PXD012604	immuno-MRM data analysis using Skyline	CPTC-CDH2-5_SAAP_2018-07-12_18-39-55.sky.zip;	Panorama Public	doi:10.6069/5hr0-2150	https://doi.org/10.6069/5hr0-2150	https://identifiers.org/px:PXD012604
mAb_screen_synthetic_peptides	Characterization of endogenous peptide detection by immuno-MRM	6500 Qtrap	Sciex	Monoclonal antibody generation	05112016_90R_synth_neg_ctrl_inj01	05112016_90R_synth_neg_ctrl_inj01.wiff	Panorama Public	doi:10.6069/5hr0-2150	https://doi.org/10.6069/5hr0-2150	https://identifiers.org/px:PXD012604	immuno-MRM data analysis using Skyline	CPTC-CDH2-5_SAAP_2018-07-12_18-39-55.sky.zip;CPTC-CDH2-4_SAAP_2018-07-12_18-37-53.sky.zip;	Panorama Public	doi:10.6069/5hr0-2150	https://doi.org/10.6069/5hr0-2150	https://identifiers.org/px:PXD012604
mAb_screen_synthetic_peptides	Characterization of endogenous peptide detection by immuno-MRM	6500 Qtrap	Sciex	Monoclonal antibody generation	05122016_103_100_synth_neg_ctrl_inj01	05122016_103_100_synth_neg_ctrl_inj01.wiff	Panorama Public	doi:10.6069/5hr0-2150	https://doi.org/10.6069/5hr0-2150	https://identifiers.org/px:PXD012604	immuno-MRM data analysis using Skyline	CPTC-ERBB2-2_GIWI_2018-07-13_06-57-58.sky.zip;CPTC-ERBB2-3_LLDI_2018-07-13_06-58-28.sky.zip;	Panorama Public	doi:10.6069/5hr0-2150	https://doi.org/10.6069/5hr0-2150	https://identifiers.org/px:PXD012604
mAb_screen_synthetic_peptides	Characterization of endogenous peptide detection by immuno-MRM	6500 Qtrap	Sciex	Monoclonal antibody generation	05122016_103_1F5_80R2_7G10_synth_norm_inj01	05122016_103_1F5_80R2_7G10_synth_norm_inj01.wiff	Panorama Public	doi:10.6069/5hr0-2150	https://doi.org/10.6069/5hr0-2150	https://identifiers.org/px:PXD012604	immuno-MRM data analysis using Skyline	CPTC-FOS-3_APHP_2018-07-13_07-02-25.sky.zip;	Panorama Public	doi:10.6069/5hr0-2150	https://doi.org/10.6069/5hr0-2150	https://identifiers.org/px:PXD012604
mAb_screen_synthetic_peptides	Characterization of endogenous peptide detection by immuno-MRM	6500 Qtrap	Sciex	Monoclonal antibody generation	05122016_103_4H9_80_1F2_synth_norm_inj01	05122016_103_4H9_80_1F2_synth_norm_inj01.wiff	Panorama Public	doi:10.6069/5hr0-2150	https://doi.org/10.6069/5hr0-2150	https://identifiers.org/px:PXD012604	immuno-MRM data analysis using Skyline	CPTC-FOS-4_GSSS_2018-07-13_07-02-49.sky.zip;	Panorama Public	doi:10.6069/5hr0-2150	https://doi.org/10.6069/5hr0-2150	https://identifiers.org/px:PXD012604
mAb_screen_synthetic_peptides	Characterization of endogenous peptide detection by immuno-MRM	6500 Qtrap	Sciex	Monoclonal antibody generation	05122016_103_5D8_100_2B11_synth_norm_inj01	05122016_103_5D8_100_2B11_synth_norm_inj01.wiff	Panorama Public	doi:10.6069/5hr0-2150	https://doi.org/10.6069/5hr0-2150	https://identifiers.org/px:PXD012604	immuno-MRM data analysis using Skyline	CPTC-ERBB2-3_LLDI_2018-07-13_06-58-28.sky.zip;	Panorama Public	doi:10.6069/5hr0-2150	https://doi.org/10.6069/5hr0-2150	https://identifiers.org/px:PXD012604
mAb_screen_synthetic_peptides	Characterization of endogenous peptide detection by immuno-MRM	6500 Qtrap	Sciex	Monoclonal antibody generation	05122016_103_5E3_100_2C2_synth_norm_inj01	05122016_103_5E3_100_2C2_synth_norm_inj01.wiff	Panorama Public	doi:10.6069/5hr0-2150	https://doi.org/10.6069/5hr0-2150	https://identifiers.org/px:PXD012604	immuno-MRM data analysis using Skyline	CPTC-ERBB2-2_GIWI_2018-07-13_06-57-58.sky.zip;	Panorama Public	doi:10.6069/5hr0-2150	https://doi.org/10.6069/5hr0-2150	https://identifiers.org/px:PXD012604
mAb_screen_synthetic_peptides	Characterization of endogenous peptide detection by immuno-MRM	6500 Qtrap	Sciex	Monoclonal antibody generation	05122016_103_80_synth_neg_ctrl_inj01	05122016_103_80_synth_neg_ctrl_inj01.wiff	Panorama Public	doi:10.6069/5hr0-2150	https://doi.org/10.6069/5hr0-2150	https://identifiers.org/px:PXD012604	immuno-MRM data analysis using Skyline	CPTC-FOS-4_GSSS_2018-07-13_07-02-49.sky.zip;CPTC-FOS-3_APHP_2018-07-13_07-02-25.sky.zip;	Panorama Public	doi:10.6069/5hr0-2150	https://doi.org/10.6069/5hr0-2150	https://identifiers.org/px:PXD012604
mAb_screen_synthetic_peptides	Characterization of endogenous peptide detection by immuno-MRM	6500 Qtrap	Sciex	Monoclonal antibody generation	05162016_LBR123_124_125_synth_neg_ctrl_inj01	05162016_LBR123_124_125_synth_neg_ctrl_inj01.wiff	Panorama Public	doi:10.6069/5hr0-2150	https://doi.org/10.6069/5hr0-2150	https://identifiers.org/px:PXD012604	immuno-MRM data analysis using Skyline	CPTC-MAPK3-5_IADP_2018-07-13_07-16-31.sky.zip;CPTC-MAPK3-4_IADP_2018-07-13_07-15-51.sky.zip;CPTC-MAPK3-6_IADP_2018-07-13_07-17-10.sky.zip;	Panorama Public	doi:10.6069/5hr0-2150	https://doi.org/10.6069/5hr0-2150	https://identifiers.org/px:PXD012604
mAb_screen_synthetic_peptides	Characterization of endogenous peptide detection by immuno-MRM	6500 Qtrap	Sciex	Monoclonal antibody generation	05162016_LBR124_14_10_sub_synth_norm_inj01	05162016_LBR124_14_10_sub_synth_norm_inj01.wiff	Panorama Public	doi:10.6069/5hr0-2150	https://doi.org/10.6069/5hr0-2150	https://identifiers.org/px:PXD012604	immuno-MRM data analysis using Skyline	CPTC-MAPK3-4_IADP_2018-07-13_07-15-51.sky.zip;	Panorama Public	doi:10.6069/5hr0-2150	https://doi.org/10.6069/5hr0-2150	https://identifiers.org/px:PXD012604
mAb_screen_synthetic_peptides	Characterization of endogenous peptide detection by immuno-MRM	6500 Qtrap	Sciex	Monoclonal antibody generation	05162016_LBR124_24_4_sub_synth_norm_inj01	05162016_LBR124_24_4_sub_synth_norm_inj01.wiff	Panorama Public	doi:10.6069/5hr0-2150	https://doi.org/10.6069/5hr0-2150	https://identifiers.org/px:PXD012604	immuno-MRM data analysis using Skyline	CPTC-MAPK3-5_IADP_2018-07-13_07-16-31.sky.zip;	Panorama Public	doi:10.6069/5hr0-2150	https://doi.org/10.6069/5hr0-2150	https://identifiers.org/px:PXD012604
mAb_screen_synthetic_peptides	Characterization of endogenous peptide detection by immuno-MRM	6500 Qtrap	Sciex	Monoclonal antibody generation	05162016_LBR125_19_5_sub_synth_norm_inj01	05162016_LBR125_19_5_sub_synth_norm_inj01.wiff	Panorama Public	doi:10.6069/5hr0-2150	https://doi.org/10.6069/5hr0-2150	https://identifiers.org/px:PXD012604	immuno-MRM data analysis using Skyline	CPTC-MAPK3-6_IADP_2018-07-13_07-17-10.sky.zip;	Panorama Public	doi:10.6069/5hr0-2150	https://doi.org/10.6069/5hr0-2150	https://identifiers.org/px:PXD012604
mAb_screen_synthetic_peptides	Characterization of endogenous peptide detection by immuno-MRM	6500 Qtrap	Sciex	Monoclonal antibody generation	05192016_79_synth_neg_ctrl_inj01	05192016_79_synth_neg_ctrl_inj01.wiff	Panorama Public	doi:10.6069/5hr0-2150	https://doi.org/10.6069/5hr0-2150	https://identifiers.org/px:PXD012604	immuno-MRM data analysis using Skyline	CPTC-FOS-1_TEPF_2018-07-13_07-01-35.sky.zip;CPTC-FOS-2_TEPF_2018-07-13_07-01-59.sky.zip;	Panorama Public	doi:10.6069/5hr0-2150	https://doi.org/10.6069/5hr0-2150	https://identifiers.org/px:PXD012604
mAb_screen_synthetic_peptides	Characterization of endogenous peptide detection by immuno-MRM	6500 Qtrap	Sciex	Monoclonal antibody generation	05192016_79R2_2H1_synth_norm_inj01	05192016_79R2_2H1_synth_norm_inj01.wiff	Panorama Public	doi:10.6069/5hr0-2150	https://doi.org/10.6069/5hr0-2150	https://identifiers.org/px:PXD012604	immuno-MRM data analysis using Skyline	CPTC-FOS-1_TEPF_2018-07-13_07-01-35.sky.zip;	Panorama Public	doi:10.6069/5hr0-2150	https://doi.org/10.6069/5hr0-2150	https://identifiers.org/px:PXD012604
mAb_screen_synthetic_peptides	Characterization of endogenous peptide detection by immuno-MRM	6500 Qtrap	Sciex	Monoclonal antibody generation	05192016_79R3_4H2_synth_norm_inj01	05192016_79R3_4H2_synth_norm_inj01.wiff	Panorama Public	doi:10.6069/5hr0-2150	https://doi.org/10.6069/5hr0-2150	https://identifiers.org/px:PXD012604	immuno-MRM data analysis using Skyline	CPTC-FOS-2_TEPF_2018-07-13_07-01-59.sky.zip;	Panorama Public	doi:10.6069/5hr0-2150	https://doi.org/10.6069/5hr0-2150	https://identifiers.org/px:PXD012604
mAb_screen_synthetic_peptides	Characterization of endogenous peptide detection by immuno-MRM	6500 Qtrap	Sciex	Monoclonal antibody generation	05192016_91_synth_neg_ctrl_inj01	05192016_91_synth_neg_ctrl_inj01.wiff	Panorama Public	doi:10.6069/5hr0-2150	https://doi.org/10.6069/5hr0-2150	https://identifiers.org/px:PXD012604	immuno-MRM data analysis using Skyline	CPTC-BRAF-3_AGFQ_2018-07-10_13-03-41.sky.zip;CPTC-BRAF-2_GLIP_2018-07-10_13-03-11.sky.zip;CPTC-BRAF-1_GLIP_2018-07-10_13-02-43.sky.zip;	Panorama Public	doi:10.6069/5hr0-2150	https://doi.org/10.6069/5hr0-2150	https://identifiers.org/px:PXD012604
mAb_screen_synthetic_peptides	Characterization of endogenous peptide detection by immuno-MRM	6500 Qtrap	Sciex	Monoclonal antibody generation	05192016_91R_6A5_synth_norm_inj01	05192016_91R_6A5_synth_norm_inj01.wiff	Panorama Public	doi:10.6069/5hr0-2150	https://doi.org/10.6069/5hr0-2150	https://identifiers.org/px:PXD012604	immuno-MRM data analysis using Skyline	CPTC-BRAF-1_GLIP_2018-07-10_13-02-43.sky.zip;	Panorama Public	doi:10.6069/5hr0-2150	https://doi.org/10.6069/5hr0-2150	https://identifiers.org/px:PXD012604
mAb_screen_synthetic_peptides	Characterization of endogenous peptide detection by immuno-MRM	6500 Qtrap	Sciex	Monoclonal antibody generation	05192016_91R_6E3_synth_norm_inj01	05192016_91R_6E3_synth_norm_inj01.wiff	Panorama Public	doi:10.6069/5hr0-2150	https://doi.org/10.6069/5hr0-2150	https://identifiers.org/px:PXD012604	immuno-MRM data analysis using Skyline	CPTC-BRAF-3_AGFQ_2018-07-10_13-03-41.sky.zip;	Panorama Public	doi:10.6069/5hr0-2150	https://doi.org/10.6069/5hr0-2150	https://identifiers.org/px:PXD012604
mAb_screen_synthetic_peptides	Characterization of endogenous peptide detection by immuno-MRM	6500 Qtrap	Sciex	Monoclonal antibody generation	05192016_91R_9H5_synth_norm_inj01	05192016_91R_9H5_synth_norm_inj01.wiff	Panorama Public	doi:10.6069/5hr0-2150	https://doi.org/10.6069/5hr0-2150	https://identifiers.org/px:PXD012604	immuno-MRM data analysis using Skyline	CPTC-BRAF-2_GLIP_2018-07-10_13-03-11.sky.zip;	Panorama Public	doi:10.6069/5hr0-2150	https://doi.org/10.6069/5hr0-2150	https://identifiers.org/px:PXD012604
mAb_screen_synthetic_peptides	Characterization of endogenous peptide detection by immuno-MRM	6500 Qtrap	Sciex	Monoclonal antibody generation	05202016_88_104_synth_neg_ctrl_inj01	05202016_88_104_synth_neg_ctrl_inj01.wiff	Panorama Public	doi:10.6069/5hr0-2150	https://doi.org/10.6069/5hr0-2150	https://identifiers.org/px:PXD012604	immuno-MRM data analysis using Skyline	CPTC-CDH1-3_GQVP_2018-07-12_18-28-11.sky.zip;CPTC-CDH1-4_GQVP_2018-07-12_18-29-45.sky.zip;CPTC-CDH1-5_NTGV_2018-07-12_18-31-29.sky.zip;	Panorama Public	doi:10.6069/5hr0-2150	https://doi.org/10.6069/5hr0-2150	https://identifiers.org/px:PXD012604
mAb_screen_synthetic_peptides	Characterization of endogenous peptide detection by immuno-MRM	6500 Qtrap	Sciex	Monoclonal antibody generation	05202016_88R2_14G6_104R_3F4_synth_norm_inj01	05202016_88R2_14G6_104R_3F4_synth_norm_inj01.wiff	Panorama Public	doi:10.6069/5hr0-2150	https://doi.org/10.6069/5hr0-2150	https://identifiers.org/px:PXD012604	immuno-MRM data analysis using Skyline	CPTC-CDH1-5_NTGV_2018-07-12_18-31-29.sky.zip;	Panorama Public	doi:10.6069/5hr0-2150	https://doi.org/10.6069/5hr0-2150	https://identifiers.org/px:PXD012604
mAb_screen_synthetic_peptides	Characterization of endogenous peptide detection by immuno-MRM	6500 Qtrap	Sciex	Monoclonal antibody generation	05202016_88R2_3G11_104R_4H12_synth_norm_inj01	05202016_88R2_3G11_104R_4H12_synth_norm_inj01.wiff	Panorama Public	doi:10.6069/5hr0-2150	https://doi.org/10.6069/5hr0-2150	https://identifiers.org/px:PXD012604	immuno-MRM data analysis using Skyline	CPTC-CDH1-3_GQVP_2018-07-12_18-28-11.sky.zip;	Panorama Public	doi:10.6069/5hr0-2150	https://doi.org/10.6069/5hr0-2150	https://identifiers.org/px:PXD012604
mAb_screen_synthetic_peptides	Characterization of endogenous peptide detection by immuno-MRM	6500 Qtrap	Sciex	Monoclonal antibody generation	05202016_88R2_5A4_104R_7G11_synth_norm_inj01	05202016_88R2_5A4_104R_7G11_synth_norm_inj01.wiff	Panorama Public	doi:10.6069/5hr0-2150	https://doi.org/10.6069/5hr0-2150	https://identifiers.org/px:PXD012604	immuno-MRM data analysis using Skyline	CPTC-CDH1-4_GQVP_2018-07-12_18-29-45.sky.zip;	Panorama Public	doi:10.6069/5hr0-2150	https://doi.org/10.6069/5hr0-2150	https://identifiers.org/px:PXD012604
mAb_screen_synthetic_peptides	Characterization of endogenous peptide detection by immuno-MRM	6500 Qtrap	Sciex	Monoclonal antibody generation	06232016_105_12F5_synth_norm_inj01	06232016_105_12F5_synth_norm_inj01.wiff	Panorama Public	doi:10.6069/5hr0-2150	https://doi.org/10.6069/5hr0-2150	https://identifiers.org/px:PXD012604	immuno-MRM data analysis using Skyline	CPTC-AKT1-1_SLLS_2018-07-03_22-57-16.sky.zip;	Panorama Public	doi:10.6069/5hr0-2150	https://doi.org/10.6069/5hr0-2150	https://identifiers.org/px:PXD012604
mAb_screen_synthetic_peptides	Characterization of endogenous peptide detection by immuno-MRM	6500 Qtrap	Sciex	Monoclonal antibody generation	06232016_105_1C11_synth_norm_inj01	06232016_105_1C11_synth_norm_inj01.wiff	Panorama Public	doi:10.6069/5hr0-2150	https://doi.org/10.6069/5hr0-2150	https://identifiers.org/px:PXD012604	immuno-MRM data analysis using Skyline	CPTC-AKT1-3_FFAG_2018-07-03_23-05-20.sky.zip;	Panorama Public	doi:10.6069/5hr0-2150	https://doi.org/10.6069/5hr0-2150	https://identifiers.org/px:PXD012604
mAb_screen_synthetic_peptides	Characterization of endogenous peptide detection by immuno-MRM	6500 Qtrap	Sciex	Monoclonal antibody generation	06232016_105_synth_neg_ctrl_inj01	06232016_105_synth_neg_ctrl_inj01.wiff	Panorama Public	doi:10.6069/5hr0-2150	https://doi.org/10.6069/5hr0-2150	https://identifiers.org/px:PXD012604	immuno-MRM data analysis using Skyline	CPTC-AKT1-3_FFAG_2018-07-03_23-05-20.sky.zip;CPTC-AKT1-1_SLLS_2018-07-03_22-57-16.sky.zip;	Panorama Public	doi:10.6069/5hr0-2150	https://doi.org/10.6069/5hr0-2150	https://identifiers.org/px:PXD012604
mAb_screen_synthetic_peptides	Characterization of endogenous peptide detection by immuno-MRM	6500 Qtrap	Sciex	Monoclonal antibody generation	06232016_96_6E12_synth_norm_inj01	06232016_96_6E12_synth_norm_inj01.wiff	Panorama Public	doi:10.6069/5hr0-2150	https://doi.org/10.6069/5hr0-2150	https://identifiers.org/px:PXD012604	immuno-MRM data analysis using Skyline	CPTC-MTOR-8_DLEL_2018-07-13_07-21-41.sky.zip;	Panorama Public	doi:10.6069/5hr0-2150	https://doi.org/10.6069/5hr0-2150	https://identifiers.org/px:PXD012604
mAb_screen_synthetic_peptides	Characterization of endogenous peptide detection by immuno-MRM	6500 Qtrap	Sciex	Monoclonal antibody generation	06232016_96_7D7_synth_norm_inj01	06232016_96_7D7_synth_norm_inj01.wiff	Panorama Public	doi:10.6069/5hr0-2150	https://doi.org/10.6069/5hr0-2150	https://identifiers.org/px:PXD012604	immuno-MRM data analysis using Skyline	CPTC-MTOR-7_IQSI_2018-07-13_07-21-15.sky.zip;	Panorama Public	doi:10.6069/5hr0-2150	https://doi.org/10.6069/5hr0-2150	https://identifiers.org/px:PXD012604
mAb_screen_synthetic_peptides	Characterization of endogenous peptide detection by immuno-MRM	6500 Qtrap	Sciex	Monoclonal antibody generation	06232016_96_synth_neg_ctrl_inj01	06232016_96_synth_neg_ctrl_inj01.wiff	Panorama Public	doi:10.6069/5hr0-2150	https://doi.org/10.6069/5hr0-2150	https://identifiers.org/px:PXD012604	immuno-MRM data analysis using Skyline	CPTC-MTOR-8_DLEL_2018-07-13_07-21-41.sky.zip;CPTC-MTOR-7_IQSI_2018-07-13_07-21-15.sky.zip;	Panorama Public	doi:10.6069/5hr0-2150	https://doi.org/10.6069/5hr0-2150	https://identifiers.org/px:PXD012604
mAb_screen_synthetic_peptides	Characterization of endogenous peptide detection by immuno-MRM	6500 Qtrap	Sciex	Monoclonal antibody generation	06232016_99_99R_synth_neg_ctrl_inj01	06232016_99_99R_synth_neg_ctrl_inj01.wiff	Panorama Public	doi:10.6069/5hr0-2150	https://doi.org/10.6069/5hr0-2150	https://identifiers.org/px:PXD012604	immuno-MRM data analysis using Skyline	CPTC-MAPK3-3_SQQL_2018-07-13_07-14-55.sky.zip;	Panorama Public	doi:10.6069/5hr0-2150	https://doi.org/10.6069/5hr0-2150	https://identifiers.org/px:PXD012604
mAb_screen_synthetic_peptides	Characterization of endogenous peptide detection by immuno-MRM	6500 Qtrap	Sciex	Monoclonal antibody generation	06232016_99R_3E9_synth_norm_inj01	06232016_99R_3E9_synth_norm_inj01.wiff	Panorama Public	doi:10.6069/5hr0-2150	https://doi.org/10.6069/5hr0-2150	https://identifiers.org/px:PXD012604	immuno-MRM data analysis using Skyline	CPTC-MAPK3-3_SQQL_2018-07-13_07-14-55.sky.zip;	Panorama Public	doi:10.6069/5hr0-2150	https://doi.org/10.6069/5hr0-2150	https://identifiers.org/px:PXD012604
mAb_screen_synthetic_peptides	Characterization of endogenous peptide detection by immuno-MRM	6500 Qtrap	Sciex	Monoclonal antibody generation	07012016_101_2F9_synth_norm_inj01	07012016_101_2F9_synth_norm_inj01.wiff	Panorama Public	doi:10.6069/5hr0-2150	https://doi.org/10.6069/5hr0-2150	https://identifiers.org/px:PXD012604	immuno-MRM data analysis using Skyline	CPTC-ERBB3-1_ANDA_2018-07-13_06-59-26.sky.zip;	Panorama Public	doi:10.6069/5hr0-2150	https://doi.org/10.6069/5hr0-2150	https://identifiers.org/px:PXD012604
mAb_screen_synthetic_peptides	Characterization of endogenous peptide detection by immuno-MRM	6500 Qtrap	Sciex	Monoclonal antibody generation	07012016_101_4A5_synth_norm_inj01	07012016_101_4A5_synth_norm_inj01.wiff	Panorama Public	doi:10.6069/5hr0-2150	https://doi.org/10.6069/5hr0-2150	https://identifiers.org/px:PXD012604	immuno-MRM data analysis using Skyline	CPTC-ERBB3-2_LTFQ_2018-07-13_06-59-50.sky.zip;	Panorama Public	doi:10.6069/5hr0-2150	https://doi.org/10.6069/5hr0-2150	https://identifiers.org/px:PXD012604
mAb_screen_synthetic_peptides	Characterization of endogenous peptide detection by immuno-MRM	6500 Qtrap	Sciex	Monoclonal antibody generation	07012016_101_synth_neg_ctrl_inj01	07012016_101_synth_neg_ctrl_inj01.wiff	Panorama Public	doi:10.6069/5hr0-2150	https://doi.org/10.6069/5hr0-2150	https://identifiers.org/px:PXD012604	immuno-MRM data analysis using Skyline	CPTC-ERBB3-2_LTFQ_2018-07-13_06-59-50.sky.zip;CPTC-ERBB3-1_ANDA_2018-07-13_06-59-26.sky.zip;	Panorama Public	doi:10.6069/5hr0-2150	https://doi.org/10.6069/5hr0-2150	https://identifiers.org/px:PXD012604
mAb_screen_synthetic_peptides	Characterization of endogenous peptide detection by immuno-MRM	6500 Qtrap	Sciex	Monoclonal antibody generation	08292015_68_1C9_69_1A5_synth_norm_inj01	08292015_68_1C9_69_1A5_synth_norm_inj01.wiff	Panorama Public	doi:10.6069/5hr0-2150	https://doi.org/10.6069/5hr0-2150	https://identifiers.org/px:PXD012604	immuno-MRM data analysis using Skyline	CPTC-PTEN-5_AQEA_2018-07-13_07-26-42.sky.zip;	Panorama Public	doi:10.6069/5hr0-2150	https://doi.org/10.6069/5hr0-2150	https://identifiers.org/px:PXD012604
mAb_screen_synthetic_peptides	Characterization of endogenous peptide detection by immuno-MRM	6500 Qtrap	Sciex	Monoclonal antibody generation	08292015_68_2B2_69_1F4_synth_norm_inj01	08292015_68_2B2_69_1F4_synth_norm_inj01.wiff	Panorama Public	doi:10.6069/5hr0-2150	https://doi.org/10.6069/5hr0-2150	https://identifiers.org/px:PXD012604	immuno-MRM data analysis using Skyline	CPTC-PTEN-3_IYNL_2018-07-13_07-24-15.sky.zip;CPTC-PTEN-6_AQEA_2018-07-13_07-27-09.sky.zip;	Panorama Public	doi:10.6069/5hr0-2150	https://doi.org/10.6069/5hr0-2150	https://identifiers.org/px:PXD012604
mAb_screen_synthetic_peptides	Characterization of endogenous peptide detection by immuno-MRM	6500 Qtrap	Sciex	Monoclonal antibody generation	08292015_68_2B8_69_1G4_synth_norm_inj01	08292015_68_2B8_69_1G4_synth_norm_inj01.wiff	Panorama Public	doi:10.6069/5hr0-2150	https://doi.org/10.6069/5hr0-2150	https://identifiers.org/px:PXD012604	immuno-MRM data analysis using Skyline	CPTC-PTEN-1_AQEA_2018-07-13_07-22-55.sky.zip;CPTC-PTEN-4_GVTI_2018-07-13_07-24-42.sky.zip;	Panorama Public	doi:10.6069/5hr0-2150	https://doi.org/10.6069/5hr0-2150	https://identifiers.org/px:PXD012604
mAb_screen_synthetic_peptides	Characterization of endogenous peptide detection by immuno-MRM	6500 Qtrap	Sciex	Monoclonal antibody generation	08292015_68_2D1_69_3B4_synth_norm_inj01	08292015_68_2D1_69_3B4_synth_norm_inj01.wiff	Panorama Public	doi:10.6069/5hr0-2150	https://doi.org/10.6069/5hr0-2150	https://identifiers.org/px:PXD012604	immuno-MRM data analysis using Skyline	CPTC-PTEN-2_NHLD_2018-07-13_07-23-46.sky.zip;	Panorama Public	doi:10.6069/5hr0-2150	https://doi.org/10.6069/5hr0-2150	https://identifiers.org/px:PXD012604
mAb_screen_synthetic_peptides	Characterization of endogenous peptide detection by immuno-MRM	6500 Qtrap	Sciex	Monoclonal antibody generation	08292015_68_2H11_69_4H3_synth_norm_inj01	08292015_68_2H11_69_4H3_synth_norm_inj01.wiff	Panorama Public	doi:10.6069/5hr0-2150	https://doi.org/10.6069/5hr0-2150	https://identifiers.org/px:PXD012604	immuno-MRM data analysis using Skyline	CPTC-PTEN-7_AQEA_2018-07-13_07-27-38.sky.zip;	Panorama Public	doi:10.6069/5hr0-2150	https://doi.org/10.6069/5hr0-2150	https://identifiers.org/px:PXD012604
mAb_screen_synthetic_peptides	Characterization of endogenous peptide detection by immuno-MRM	6500 Qtrap	Sciex	Monoclonal antibody generation	08292015_68_3B8_69_5H5_synth_norm_inj01	08292015_68_3B8_69_5H5_synth_norm_inj01.wiff	Panorama Public	doi:10.6069/5hr0-2150	https://doi.org/10.6069/5hr0-2150	https://identifiers.org/px:PXD012604	immuno-MRM data analysis using Skyline	CPTC-PTEN-8_NHLD_2018-07-13_07-28-05.sky.zip;	Panorama Public	doi:10.6069/5hr0-2150	https://doi.org/10.6069/5hr0-2150	https://identifiers.org/px:PXD012604
mAb_screen_synthetic_peptides	Characterization of endogenous peptide detection by immuno-MRM	6500 Qtrap	Sciex	Monoclonal antibody generation	08292015_68_3B9_70_1B7_synth_norm_inj01	08292015_68_3B9_70_1B7_synth_norm_inj01.wiff	Panorama Public	doi:10.6069/5hr0-2150	https://doi.org/10.6069/5hr0-2150	https://identifiers.org/px:PXD012604	immuno-MRM data analysis using Skyline	CPTC-MAP2K1-1_ISEL_2018-07-13_07-09-24.sky.zip;	Panorama Public	doi:10.6069/5hr0-2150	https://doi.org/10.6069/5hr0-2150	https://identifiers.org/px:PXD012604
mAb_screen_synthetic_peptides	Characterization of endogenous peptide detection by immuno-MRM	6500 Qtrap	Sciex	Monoclonal antibody generation	08292015_68_4G12_75_1H1_synth_norm_inj01	08292015_68_4G12_75_1H1_synth_norm_inj01.wiff	Panorama Public	doi:10.6069/5hr0-2150	https://doi.org/10.6069/5hr0-2150	https://identifiers.org/px:PXD012604	immuno-MRM data analysis using Skyline	CPTC-CCND1-3_AYPD_2018-07-10_13-07-26.sky.zip;	Panorama Public	doi:10.6069/5hr0-2150	https://doi.org/10.6069/5hr0-2150	https://identifiers.org/px:PXD012604
mAb_screen_synthetic_peptides	Characterization of endogenous peptide detection by immuno-MRM	6500 Qtrap	Sciex	Monoclonal antibody generation	08292015_68_4G2_75_2C7_synth_norm_inj01	08292015_68_4G2_75_2C7_synth_norm_inj01.wiff	Panorama Public	doi:10.6069/5hr0-2150	https://doi.org/10.6069/5hr0-2150	https://identifiers.org/px:PXD012604	immuno-MRM data analysis using Skyline	CPTC-CCND1-1_FLSL_2018-07-10_13-06-25.sky.zip;	Panorama Public	doi:10.6069/5hr0-2150	https://doi.org/10.6069/5hr0-2150	https://identifiers.org/px:PXD012604
mAb_screen_synthetic_peptides	Characterization of endogenous peptide detection by immuno-MRM	6500 Qtrap	Sciex	Monoclonal antibody generation	08292015_68_5F2_75_2H7_synth_norm_inj01	08292015_68_5F2_75_2H7_synth_norm_inj01.wiff	Panorama Public	doi:10.6069/5hr0-2150	https://doi.org/10.6069/5hr0-2150	https://identifiers.org/px:PXD012604	immuno-MRM data analysis using Skyline	CPTC-CCND1-4_AYPD_2018-07-10_13-07-53.sky.zip;	Panorama Public	doi:10.6069/5hr0-2150	https://doi.org/10.6069/5hr0-2150	https://identifiers.org/px:PXD012604
mAb_screen_synthetic_peptides	Characterization of endogenous peptide detection by immuno-MRM	6500 Qtrap	Sciex	Monoclonal antibody generation	08292015_68_69_synth_neg_ctrl_inj01	08292015_68_69_synth_neg_ctrl_inj01.wiff	Panorama Public	doi:10.6069/5hr0-2150	https://doi.org/10.6069/5hr0-2150	https://identifiers.org/px:PXD012604	immuno-MRM data analysis using Skyline	CPTC-PTEN-3_IYNL_2018-07-13_07-24-15.sky.zip;CPTC-PTEN-7_AQEA_2018-07-13_07-27-38.sky.zip;CPTC-PTEN-8_NHLD_2018-07-13_07-28-05.sky.zip;CPTC-PTEN-1_AQEA_2018-07-13_07-22-55.sky.zip;CPTC-PTEN-2_NHLD_2018-07-13_07-23-46.sky.zip;CPTC-PTEN-5_AQEA_2018-07-13_07-26-42.sky.zip;CPTC-PTEN-6_AQEA_2018-07-13_07-27-09.sky.zip;CPTC-PTEN-4_GVTI_2018-07-13_07-24-42.sky.zip	Panorama Public	doi:10.6069/5hr0-2150	https://doi.org/10.6069/5hr0-2150	https://identifiers.org/px:PXD012604
mAb_screen_synthetic_peptides	Characterization of endogenous peptide detection by immuno-MRM	6500 Qtrap	Sciex	Monoclonal antibody generation	08292015_68_70_synth_neg_ctrl_inj01	08292015_68_70_synth_neg_ctrl_inj01.wiff	Panorama Public	doi:10.6069/5hr0-2150	https://doi.org/10.6069/5hr0-2150	https://identifiers.org/px:PXD012604	immuno-MRM data analysis using Skyline	CPTC-MAP2K1-1_ISEL_2018-07-13_07-09-24.sky.zip;	Panorama Public	doi:10.6069/5hr0-2150	https://doi.org/10.6069/5hr0-2150	https://identifiers.org/px:PXD012604
mAb_screen_synthetic_peptides	Characterization of endogenous peptide detection by immuno-MRM	6500 Qtrap	Sciex	Monoclonal antibody generation	08292015_68_75_synth_neg_ctrl_inj01	08292015_68_75_synth_neg_ctrl_inj01.wiff	Panorama Public	doi:10.6069/5hr0-2150	https://doi.org/10.6069/5hr0-2150	https://identifiers.org/px:PXD012604	immuno-MRM data analysis using Skyline	CPTC-CCND1-2_VIKC_2018-12-19_10-26-33.sky.zip;CPTC-CCND1-4_AYPD_2018-07-10_13-07-53.sky.zip;CPTC-CCND1-1_FLSL_2018-07-10_13-06-25.sky.zip;CPTC-CCND1-3_AYPD_2018-07-10_13-07-26.sky.zip;	Panorama Public	doi:10.6069/5hr0-2150	https://doi.org/10.6069/5hr0-2150	https://identifiers.org/px:PXD012604
mAb_screen_synthetic_peptides	Characterization of endogenous peptide detection by immuno-MRM	6500 Qtrap	Sciex	Monoclonal antibody generation	08292015_75_5C11_synth_norm_inj01	08292015_75_5C11_synth_norm_inj01.wiff	Panorama Public	doi:10.6069/5hr0-2150	https://doi.org/10.6069/5hr0-2150	https://identifiers.org/px:PXD012604	immuno-MRM data analysis using Skyline	CPTC-CCND1-2_VIKC_2018-12-19_10-26-33.sky.zip;	Panorama Public	doi:10.6069/5hr0-2150	https://doi.org/10.6069/5hr0-2150	https://identifiers.org/px:PXD012604
mAb_screen_synthetic_peptides	Characterization of endogenous peptide detection by immuno-MRM	6500 Qtrap	Sciex	Monoclonal antibody generation	09012015_74_76_synth_neg_ctrl_inj01	09012015_74_76_synth_neg_ctrl_inj01.wiff	Panorama Public	doi:10.6069/5hr0-2150	https://doi.org/10.6069/5hr0-2150	https://identifiers.org/px:PXD012604	immuno-MRM data analysis using Skyline	CPTC-CCND1-5_AEET_2018-07-10_13-08-23.sky.zip;CPTC-CCND1-7_AEET_2018-07-10_13-09-22.sky.zip;CPTC-CCND1-6_ACQE_2018-07-10_13-08-53.sky.zip;	Panorama Public	doi:10.6069/5hr0-2150	https://doi.org/10.6069/5hr0-2150	https://identifiers.org/px:PXD012604
mAb_screen_synthetic_peptides	Characterization of endogenous peptide detection by immuno-MRM	6500 Qtrap	Sciex	Monoclonal antibody generation	09012015_74_89_synth_neg_ctrl_inj01	09012015_74_89_synth_neg_ctrl_inj01.wiff	Panorama Public	doi:10.6069/5hr0-2150	https://doi.org/10.6069/5hr0-2150	https://identifiers.org/px:PXD012604	immuno-MRM data analysis using Skyline	CPTC-CDH2-1_LSDP_2018-07-12_18-32-57.sky.zip;CPTC-CDH2-2_LSDP_2018-07-12_18-35-31.sky.zip;CPTC-CDH2-3_LSDP_2018-07-12_18-36-50.sky.zip;	Panorama Public	doi:10.6069/5hr0-2150	https://doi.org/10.6069/5hr0-2150	https://identifiers.org/px:PXD012604
mAb_screen_synthetic_peptides	Characterization of endogenous peptide detection by immuno-MRM	6500 Qtrap	Sciex	Monoclonal antibody generation	09012015_76_1D8_89_1E12_synth_norm_inj01	09012015_76_1D8_89_1E12_synth_norm_inj01.wiff	Panorama Public	doi:10.6069/5hr0-2150	https://doi.org/10.6069/5hr0-2150	https://identifiers.org/px:PXD012604	immuno-MRM data analysis using Skyline	CPTC-CDH2-1_LSDP_2018-07-12_18-32-57.sky.zip;	Panorama Public	doi:10.6069/5hr0-2150	https://doi.org/10.6069/5hr0-2150	https://identifiers.org/px:PXD012604
mAb_screen_synthetic_peptides	Characterization of endogenous peptide detection by immuno-MRM	6500 Qtrap	Sciex	Monoclonal antibody generation	09012015_76_1F8_89_1F8_synth_norm_inj01	09012015_76_1F8_89_1F8_synth_norm_inj01.wiff	Panorama Public	doi:10.6069/5hr0-2150	https://doi.org/10.6069/5hr0-2150	https://identifiers.org/px:PXD012604	immuno-MRM data analysis using Skyline	CPTC-CCND1-6_ACQE_2018-07-10_13-08-53.sky.zip;	Panorama Public	doi:10.6069/5hr0-2150	https://doi.org/10.6069/5hr0-2150	https://identifiers.org/px:PXD012604
mAb_screen_synthetic_peptides	Characterization of endogenous peptide detection by immuno-MRM	6500 Qtrap	Sciex	Monoclonal antibody generation	09012015_76_1G12_89_2B7_synth_norm_inj01	09012015_76_1G12_89_2B7_synth_norm_inj01.wiff	Panorama Public	doi:10.6069/5hr0-2150	https://doi.org/10.6069/5hr0-2150	https://identifiers.org/px:PXD012604	immuno-MRM data analysis using Skyline	CPTC-CCND1-7_AEET_2018-07-10_13-09-22.sky.zip;CPTC-CDH2-2_LSDP_2018-07-12_18-35-31.sky.zip;	Panorama Public	doi:10.6069/5hr0-2150	https://doi.org/10.6069/5hr0-2150	https://identifiers.org/px:PXD012604
mAb_screen_synthetic_peptides	Characterization of endogenous peptide detection by immuno-MRM	6500 Qtrap	Sciex	Monoclonal antibody generation	09012015_76_2D1_89_2G6_synth_norm_inj01	09012015_76_2D1_89_2G6_synth_norm_inj01.wiff	Panorama Public	doi:10.6069/5hr0-2150	https://doi.org/10.6069/5hr0-2150	https://identifiers.org/px:PXD012604	immuno-MRM data analysis using Skyline	CPTC-CDH2-3_LSDP_2018-07-12_18-36-50.sky.zip;	Panorama Public	doi:10.6069/5hr0-2150	https://doi.org/10.6069/5hr0-2150	https://identifiers.org/px:PXD012604
mAb_screen_synthetic_peptides	Characterization of endogenous peptide detection by immuno-MRM	6500 Qtrap	Sciex	Monoclonal antibody generation	09012015_76_2E4_89_2H12_synth_norm_inj01	09012015_76_2E4_89_2H12_synth_norm_inj01.wiff	Panorama Public	doi:10.6069/5hr0-2150	https://doi.org/10.6069/5hr0-2150	https://identifiers.org/px:PXD012604	immuno-MRM data analysis using Skyline	CPTC-CCND1-5_AEET_2018-07-10_13-08-23.sky.zip;	Panorama Public	doi:10.6069/5hr0-2150	https://doi.org/10.6069/5hr0-2150	https://identifiers.org/px:PXD012604
mAb_screen_synthetic_peptides	Characterization of endogenous peptide detection by immuno-MRM	6500 Qtrap	Sciex	Monoclonal antibody generation	09022015_71_12D12_72_6E4_synth_norm_inj01	09022015_71_12D12_72_6E4_synth_norm_inj01.wiff	Panorama Public	doi:10.6069/5hr0-2150	https://doi.org/10.6069/5hr0-2150	https://identifiers.org/px:PXD012604	immuno-MRM data analysis using Skyline	CPTC-GSK3B-8_VIGN_2018-07-13_07-07-24.sky.zip;CPTC-GSK3B-1_LLEY_2018-07-13_07-03-17.sky.zip;	Panorama Public	doi:10.6069/5hr0-2150	https://doi.org/10.6069/5hr0-2150	https://identifiers.org/px:PXD012604
mAb_screen_synthetic_peptides	Characterization of endogenous peptide detection by immuno-MRM	6500 Qtrap	Sciex	Monoclonal antibody generation	09022015_71_18B10_81_1C7_synth_norm_inj01	09022015_71_18B10_81_1C7_synth_norm_inj01.wiff	Panorama Public	doi:10.6069/5hr0-2150	https://doi.org/10.6069/5hr0-2150	https://identifiers.org/px:PXD012604	immuno-MRM data analysis using Skyline	CPTC-GSK3B-2_TPPE_2018-07-13_07-03-46.sky.zip;	Panorama Public	doi:10.6069/5hr0-2150	https://doi.org/10.6069/5hr0-2150	https://identifiers.org/px:PXD012604
mAb_screen_synthetic_peptides	Characterization of endogenous peptide detection by immuno-MRM	6500 Qtrap	Sciex	Monoclonal antibody generation	09022015_71_18D10_81_1D12_synth_norm_inj01	09022015_71_18D10_81_1D12_synth_norm_inj01.wiff	Panorama Public	doi:10.6069/5hr0-2150	https://doi.org/10.6069/5hr0-2150	https://identifiers.org/px:PXD012604	immuno-MRM data analysis using Skyline	CPTC-ARAF-2_IGTG_2018-07-10_13-00-08.sky.zip;	Panorama Public	doi:10.6069/5hr0-2150	https://doi.org/10.6069/5hr0-2150	https://identifiers.org/px:PXD012604
mAb_screen_synthetic_peptides	Characterization of endogenous peptide detection by immuno-MRM	6500 Qtrap	Sciex	Monoclonal antibody generation	09022015_71_18H6_81_2F10_synth_norm_inj01	09022015_71_18H6_81_2F10_synth_norm_inj01.wiff	Panorama Public	doi:10.6069/5hr0-2150	https://doi.org/10.6069/5hr0-2150	https://identifiers.org/px:PXD012604	immuno-MRM data analysis using Skyline	CPTC-ARAF-1_GLNQ_2018-07-10_12-59-24.sky.zip;	Panorama Public	doi:10.6069/5hr0-2150	https://doi.org/10.6069/5hr0-2150	https://identifiers.org/px:PXD012604
mAb_screen_synthetic_peptides	Characterization of endogenous peptide detection by immuno-MRM	6500 Qtrap	Sciex	Monoclonal antibody generation	09022015_71_2G7_72_2C6_synth_norm_inj01	09022015_71_2G7_72_2C6_synth_norm_inj01.wiff	Panorama Public	doi:10.6069/5hr0-2150	https://doi.org/10.6069/5hr0-2150	https://identifiers.org/px:PXD012604	immuno-MRM data analysis using Skyline	CPTC-GSK3B-4_VIGN_2018-07-13_07-05-14.sky.zip;	Panorama Public	doi:10.6069/5hr0-2150	https://doi.org/10.6069/5hr0-2150	https://identifiers.org/px:PXD012604
mAb_screen_synthetic_peptides	Characterization of endogenous peptide detection by immuno-MRM	6500 Qtrap	Sciex	Monoclonal antibody generation	09022015_71_2H4_72_2D1_synth_norm_inj01	09022015_71_2H4_72_2D1_synth_norm_inj01.wiff	Panorama Public	doi:10.6069/5hr0-2150	https://doi.org/10.6069/5hr0-2150	https://identifiers.org/px:PXD012604	immuno-MRM data analysis using Skyline	CPTC-GSK3B-7_VIGN_2018-07-13_07-06-56.sky.zip;	Panorama Public	doi:10.6069/5hr0-2150	https://doi.org/10.6069/5hr0-2150	https://identifiers.org/px:PXD012604
mAb_screen_synthetic_peptides	Characterization of endogenous peptide detection by immuno-MRM	6500 Qtrap	Sciex	Monoclonal antibody generation	09022015_71_4G6_72_5A5_synth_norm_inj01	09022015_71_4G6_72_5A5_synth_norm_inj01.wiff	Panorama Public	doi:10.6069/5hr0-2150	https://doi.org/10.6069/5hr0-2150	https://identifiers.org/px:PXD012604	immuno-MRM data analysis using Skyline	CPTC-GSK3B-5_VIGN_2018-07-13_07-05-48.sky.zip;	Panorama Public	doi:10.6069/5hr0-2150	https://doi.org/10.6069/5hr0-2150	https://identifiers.org/px:PXD012604
mAb_screen_synthetic_peptides	Characterization of endogenous peptide detection by immuno-MRM	6500 Qtrap	Sciex	Monoclonal antibody generation	09022015_71_72_synth_neg_ctrl_inj01	09022015_71_72_synth_neg_ctrl_inj01.wiff	Panorama Public	doi:10.6069/5hr0-2150	https://doi.org/10.6069/5hr0-2150	https://identifiers.org/px:PXD012604	immuno-MRM data analysis using Skyline	CPTC-GSK3B-8_VIGN_2018-07-13_07-07-24.sky.zip;CPTC-GSK3B-7_VIGN_2018-07-13_07-06-56.sky.zip;CPTC-GSK3B-5_VIGN_2018-07-13_07-05-48.sky.zip;CPTC-GSK3B-4_VIGN_2018-07-13_07-05-14.sky.zip;	Panorama Public	doi:10.6069/5hr0-2150	https://doi.org/10.6069/5hr0-2150	https://identifiers.org/px:PXD012604
mAb_screen_synthetic_peptides	Characterization of endogenous peptide detection by immuno-MRM	6500 Qtrap	Sciex	Monoclonal antibody generation	09022015_71_81_synth_neg_ctrl_inj01	09022015_71_81_synth_neg_ctrl_inj01.wiff	Panorama Public	doi:10.6069/5hr0-2150	https://doi.org/10.6069/5hr0-2150	https://identifiers.org/px:PXD012604	immuno-MRM data analysis using Skyline	CPTC-GSK3B-2_TPPE_2018-07-13_07-03-46.sky.zip;CPTC-ARAF-1_GLNQ_2018-07-10_12-59-24.sky.zip;CPTC-ARAF-2_IGTG_2018-07-10_13-00-08.sky.zip;CPTC-GSK3B-1_LLEY_2018-07-13_07-03-17.sky.zip;	Panorama Public	doi:10.6069/5hr0-2150	https://doi.org/10.6069/5hr0-2150	https://identifiers.org/px:PXD012604
mAb_screen_synthetic_peptides	Characterization of endogenous peptide detection by immuno-MRM	6500 Qtrap	Sciex	Monoclonal antibody generation	09132018_RAS_mouse_mAbs_synth_Pcapt_Grp1_21min_inj01	09132018_RAS_mouse_mAbs_synth_Pcapt_Grp1_21min_inj01.wiff	Panorama Public	doi:10.6069/5hr0-2150	https://doi.org/10.6069/5hr0-2150	https://identifiers.org/px:PXD012604	immuno-MRM data analysis using Skyline	CPTC-EGFR-1_GSHQ_2_2018-10-21_18-03-01.sky.zip;CPTC-ARAF-4_DSGY_2_2018-10-21_17-06-30.sky.zip;CPTC-BRAF-4_RDSS_2_2018-10-21_17-07-11.sky.zip;CPTC-AKT1-2_TFCG_2_2018-10-21_17-02-31.sky.zip;CPTC-EGFR-4_YSSD_2_2018-10-21_18-06-23.sky.zip;	Panorama Public	doi:10.6069/5hr0-2150	https://doi.org/10.6069/5hr0-2150	https://identifiers.org/px:PXD012604
mAb_screen_synthetic_peptides	Characterization of endogenous peptide detection by immuno-MRM	6500 Qtrap	Sciex	Monoclonal antibody generation	09132018_RAS_mouse_mAbs_synth_Pcapt_Grp1_neg_ctrl_21min_inj01	09132018_RAS_mouse_mAbs_synth_Pcapt_Grp1_neg_ctrl_21min_inj01.wiff	Panorama Public	doi:10.6069/5hr0-2150	https://doi.org/10.6069/5hr0-2150	https://identifiers.org/px:PXD012604	immuno-MRM data analysis using Skyline	CPTC-ARAF-4_DSGY_2_2018-10-21_17-06-30.sky.zip;CPTC-EGFR-1_GSHQ_2_2018-10-21_18-03-01.sky.zip;CPTC-BRAF-4_RDSS_2_2018-10-21_17-07-11.sky.zip;CPTC-AKT1-2_TFCG_2_2018-10-21_17-02-31.sky.zip;CPTC-EGFR-4_YSSD_2_2018-10-21_18-06-23.sky.zip;	Panorama Public	doi:10.6069/5hr0-2150	https://doi.org/10.6069/5hr0-2150	https://identifiers.org/px:PXD012604
mAb_screen_synthetic_peptides	Characterization of endogenous peptide detection by immuno-MRM	6500 Qtrap	Sciex	Monoclonal antibody generation	09132018_RAS_mouse_mAbs_synth_Pcapt_Grp2_21min_inj01	09132018_RAS_mouse_mAbs_synth_Pcapt_Grp2_21min_inj01.wiff	Panorama Public	doi:10.6069/5hr0-2150	https://doi.org/10.6069/5hr0-2150	https://identifiers.org/px:PXD012604	immuno-MRM data analysis using Skyline	CPTC-BRAF-6_GDGG_2_2018-10-21_18-01-53.sky.zip;CPTC-BRAF-5_RDSS_2_2018-10-21_17-07-50.sky.zip;CPTC-EGFR-5_YSSD_2_2018-10-21_18-06-55.sky.zip;CPTC-EGFR-2_GSHQ_2_2018-10-21_18-05-10.sky.zip;CPTC-GSK3B-3_TTSF_2_2018-10-21_18-07-48.sky.zip;	Panorama Public	doi:10.6069/5hr0-2150	https://doi.org/10.6069/5hr0-2150	https://identifiers.org/px:PXD012604
mAb_screen_synthetic_peptides	Characterization of endogenous peptide detection by immuno-MRM	6500 Qtrap	Sciex	Monoclonal antibody generation	09132018_RAS_mouse_mAbs_synth_Pcapt_Grp2_neg_ctrl_21min_inj01	09132018_RAS_mouse_mAbs_synth_Pcapt_Grp2_neg_ctrl_21min_inj01.wiff	Panorama Public	doi:10.6069/5hr0-2150	https://doi.org/10.6069/5hr0-2150	https://identifiers.org/px:PXD012604	immuno-MRM data analysis using Skyline	CPTC-BRAF-5_RDSS_2_2018-10-21_17-07-50.sky.zip;CPTC-BRAF-6_GDGG_2_2018-10-21_18-01-53.sky.zip;CPTC-EGFR-2_GSHQ_2_2018-10-21_18-05-10.sky.zip;CPTC-EGFR-5_YSSD_2_2018-10-21_18-06-55.sky.zip;CPTC-GSK3B-3_TTSF_2_2018-10-21_18-07-48.sky.zip;	Panorama Public	doi:10.6069/5hr0-2150	https://doi.org/10.6069/5hr0-2150	https://identifiers.org/px:PXD012604
mAb_screen_synthetic_peptides	Characterization of endogenous peptide detection by immuno-MRM	6500 Qtrap	Sciex	Monoclonal antibody generation	09132018_RAS_mouse_mAbs_synth_Pcapt_Grp3_21min_inj01	09132018_RAS_mouse_mAbs_synth_Pcapt_Grp3_21min_inj01.wiff	Panorama Public	doi:10.6069/5hr0-2150	https://doi.org/10.6069/5hr0-2150	https://identifiers.org/px:PXD012604	immuno-MRM data analysis using Skyline	CPTC-EGFR-3_GSHQ_2_2018-10-21_18-05-45.sky.zip;CPTC-GSK3B-6_TTSF_2_2018-10-21_18-08-25.sky.zip;CPTC-MAPK3-1_IADP_2_2018-10-21_18-09-09.sky.zip;CPTC-MTOR-1_TDSY_2_2018-10-21_18-10-00.sky.zip;CPTC-MTOR-2_TGTT_2_2018-10-21_18-10-45.sky.zip;	Panorama Public	doi:10.6069/5hr0-2150	https://doi.org/10.6069/5hr0-2150	https://identifiers.org/px:PXD012604
mAb_screen_synthetic_peptides	Characterization of endogenous peptide detection by immuno-MRM	6500 Qtrap	Sciex	Monoclonal antibody generation	09132018_RAS_mouse_mAbs_synth_Pcapt_Grp3_neg_ctrl_21min_inj01	09132018_RAS_mouse_mAbs_synth_Pcapt_Grp3_neg_ctrl_21min_inj01.wiff	Panorama Public	doi:10.6069/5hr0-2150	https://doi.org/10.6069/5hr0-2150	https://identifiers.org/px:PXD012604	immuno-MRM data analysis using Skyline	CPTC-MAPK3-1_IADP_2_2018-10-21_18-09-09.sky.zip;CPTC-EGFR-3_GSHQ_2_2018-10-21_18-05-45.sky.zip;CPTC-MTOR-2_TGTT_2_2018-10-21_18-10-45.sky.zip;CPTC-MTOR-1_TDSY_2_2018-10-21_18-10-00.sky.zip;CPTC-GSK3B-6_TTSF_2_2018-10-21_18-08-25.sky.zip;	Panorama Public	doi:10.6069/5hr0-2150	https://doi.org/10.6069/5hr0-2150	https://identifiers.org/px:PXD012604
mAb_screen_synthetic_peptides	Characterization of endogenous peptide detection by immuno-MRM	6500 Qtrap	Sciex	Monoclonal antibody generation	09142016_FSAI083_1G9_purif_synth_norm_inj01	09142016_FSAI083_1G9_purif_synth_norm_inj01.wiff	Panorama Public	doi:10.6069/5hr0-2150	https://doi.org/10.6069/5hr0-2150	https://identifiers.org/px:PXD012604	immuno-MRM data analysis using Skyline	CPTC-AKT2-1_THFP_2_2018-10-21_17-04-03.sky.zip;	Panorama Public	doi:10.6069/5hr0-2150	https://doi.org/10.6069/5hr0-2150	https://identifiers.org/px:PXD012604
mAb_screen_synthetic_peptides	Characterization of endogenous peptide detection by immuno-MRM	6500 Qtrap	Sciex	Monoclonal antibody generation	09142016_FSAI083_2D10_purif_synth_norm_inj01	09142016_FSAI083_2D10_purif_synth_norm_inj01.wiff	Panorama Public	doi:10.6069/5hr0-2150	https://doi.org/10.6069/5hr0-2150	https://identifiers.org/px:PXD012604	immuno-MRM data analysis using Skyline	CPTC-AKT2-2_THFP_2_2018-10-21_17-04-57.sky.zip;	Panorama Public	doi:10.6069/5hr0-2150	https://doi.org/10.6069/5hr0-2150	https://identifiers.org/px:PXD012604
mAb_screen_synthetic_peptides	Characterization of endogenous peptide detection by immuno-MRM	6500 Qtrap	Sciex	Monoclonal antibody generation	09142016_FSAI086_9H8_purif_synth_norm_inj01	09142016_FSAI086_9H8_purif_synth_norm_inj01.wiff	Panorama Public	doi:10.6069/5hr0-2150	https://doi.org/10.6069/5hr0-2150	https://identifiers.org/px:PXD012604	immuno-MRM data analysis using Skyline	CPTC-AKT3-1_RPHF_2_2018-10-21_17-05-43.sky.zip;	Panorama Public	doi:10.6069/5hr0-2150	https://doi.org/10.6069/5hr0-2150	https://identifiers.org/px:PXD012604
mAb_screen_synthetic_peptides	Characterization of endogenous peptide detection by immuno-MRM	6500 Qtrap	Sciex	Monoclonal antibody generation	09142016_LBR102_103_104_synth_neg_ctrl_inj01	09142016_LBR102_103_104_synth_neg_ctrl_inj01.wiff	Panorama Public	doi:10.6069/5hr0-2150	https://doi.org/10.6069/5hr0-2150	https://identifiers.org/px:PXD012604	immuno-MRM data analysis using Skyline	CPTC-AKT2-1_THFP_2_2018-10-21_17-04-03.sky.zip;CPTC-AKT3-1_RPHF_2_2018-10-21_17-05-43.sky.zip;CPTC-AKT2-2_THFP_2_2018-10-21_17-04-57.sky.zip;	Panorama Public	doi:10.6069/5hr0-2150	https://doi.org/10.6069/5hr0-2150	https://identifiers.org/px:PXD012604
mAb_screen_synthetic_peptides	Characterization of endogenous peptide detection by immuno-MRM	6500 Qtrap	Sciex	Monoclonal antibody generation	10022015_70R_4H11_86_2H7_synth_norm_inj01	10022015_70R_4H11_86_2H7_synth_norm_inj01.wiff	Panorama Public	doi:10.6069/5hr0-2150	https://doi.org/10.6069/5hr0-2150	https://identifiers.org/px:PXD012604	immuno-MRM data analysis using Skyline	CPTC-MAP2K1-2_ISEL_2018-07-13_07-09-59.sky.zip;	Panorama Public	doi:10.6069/5hr0-2150	https://doi.org/10.6069/5hr0-2150	https://identifiers.org/px:PXD012604
mAb_screen_synthetic_peptides	Characterization of endogenous peptide detection by immuno-MRM	6500 Qtrap	Sciex	Monoclonal antibody generation	10022015_70R_86_synth_neg_ctrl_inj01	10022015_70R_86_synth_neg_ctrl_inj01.wiff	Panorama Public	doi:10.6069/5hr0-2150	https://doi.org/10.6069/5hr0-2150	https://identifiers.org/px:PXD012604	immuno-MRM data analysis using Skyline	CPTC-MAP2K1-2_ISEL_2018-07-13_07-09-59.sky.zip;	Panorama Public	doi:10.6069/5hr0-2150	https://doi.org/10.6069/5hr0-2150	https://identifiers.org/px:PXD012604
mAb_screen_synthetic_peptides	Characterization of endogenous peptide detection by immuno-MRM	6500 Qtrap	Sciex	Monoclonal antibody generation	10022015_77_1G2_86_5F7_synth_norm_inj01	10022015_77_1G2_86_5F7_synth_norm_inj01.wiff	Panorama Public	doi:10.6069/5hr0-2150	https://doi.org/10.6069/5hr0-2150	https://identifiers.org/px:PXD012604	immuno-MRM data analysis using Skyline	CPTC-RPTOR-2_ALET_2018-07-13_07-32-10.sky.zip;	Panorama Public	doi:10.6069/5hr0-2150	https://doi.org/10.6069/5hr0-2150	https://identifiers.org/px:PXD012604
mAb_screen_synthetic_peptides	Characterization of endogenous peptide detection by immuno-MRM	6500 Qtrap	Sciex	Monoclonal antibody generation	10022015_77_2D8_86_5H7_synth_norm_inj01	10022015_77_2D8_86_5H7_synth_norm_inj01.wiff	Panorama Public	doi:10.6069/5hr0-2150	https://doi.org/10.6069/5hr0-2150	https://identifiers.org/px:PXD012604	immuno-MRM data analysis using Skyline	CPTC-RPTOR-1_SYNC_2018-07-13_07-31-39.sky.zip;	Panorama Public	doi:10.6069/5hr0-2150	https://doi.org/10.6069/5hr0-2150	https://identifiers.org/px:PXD012604
mAb_screen_synthetic_peptides	Characterization of endogenous peptide detection by immuno-MRM	6500 Qtrap	Sciex	Monoclonal antibody generation	10022015_77_86_synth_neg_ctrl_inj01	10022015_77_86_synth_neg_ctrl_inj01.wiff	Panorama Public	doi:10.6069/5hr0-2150	https://doi.org/10.6069/5hr0-2150	https://identifiers.org/px:PXD012604	immuno-MRM data analysis using Skyline	CPTC-RPTOR-1_SYNC_2018-07-13_07-31-39.sky.zip;CPTC-RPTOR-2_ALET_2018-07-13_07-32-10.sky.zip;	Panorama Public	doi:10.6069/5hr0-2150	https://doi.org/10.6069/5hr0-2150	https://identifiers.org/px:PXD012604
mAb_screen_synthetic_peptides	Characterization of endogenous peptide detection by immuno-MRM	6500 Qtrap	Sciex	Monoclonal antibody generation	11212016_LBR_121_15_5_sub_synth_norm_inj01	11212016_LBR_121_15_5_sub_synth_norm_inj01.wiff	Panorama Public	doi:10.6069/5hr0-2150	https://doi.org/10.6069/5hr0-2150	https://identifiers.org/px:PXD012604	immuno-MRM data analysis using Skyline	CPTC-RAF1-3_STST_2018-07-13_07-29-32.sky.zip;	Panorama Public	doi:10.6069/5hr0-2150	https://doi.org/10.6069/5hr0-2150	https://identifiers.org/px:PXD012604
mAb_screen_synthetic_peptides	Characterization of endogenous peptide detection by immuno-MRM	6500 Qtrap	Sciex	Monoclonal antibody generation	11212016_LBR121_synth_neg_ctrl_inj01	11212016_LBR121_synth_neg_ctrl_inj01.wiff	Panorama Public	doi:10.6069/5hr0-2150	https://doi.org/10.6069/5hr0-2150	https://identifiers.org/px:PXD012604	immuno-MRM data analysis using Skyline	CPTC-RAF1-3_STST_2018-07-13_07-29-32.sky.zip;	Panorama Public	doi:10.6069/5hr0-2150	https://doi.org/10.6069/5hr0-2150	https://identifiers.org/px:PXD012604
mAb_screen_synthetic_peptides	Characterization of endogenous peptide detection by immuno-MRM	6500 Qtrap	Sciex	Monoclonal antibody generation	12012015_82_5A6_94_2H10_synth_norm_inj01	12012015_82_5A6_94_2H10_synth_norm_inj01.wiff	Panorama Public	doi:10.6069/5hr0-2150	https://doi.org/10.6069/5hr0-2150	https://identifiers.org/px:PXD012604	immuno-MRM data analysis using Skyline	CPTC-ARAF-3_TQAD_2018-07-10_13-00-55.sky.zip;	Panorama Public	doi:10.6069/5hr0-2150	https://doi.org/10.6069/5hr0-2150	https://identifiers.org/px:PXD012604
mAb_screen_synthetic_peptides	Characterization of endogenous peptide detection by immuno-MRM	6500 Qtrap	Sciex	Monoclonal antibody generation	12012015_82_82R_94_synth_neg_ctrl_inj01	12012015_82_82R_94_synth_neg_ctrl_inj01.wiff	Panorama Public	doi:10.6069/5hr0-2150	https://doi.org/10.6069/5hr0-2150	https://identifiers.org/px:PXD012604	immuno-MRM data analysis using Skyline	CPTC-ARAF-3_TQAD_2018-07-10_13-00-55.sky.zip;	Panorama Public	doi:10.6069/5hr0-2150	https://doi.org/10.6069/5hr0-2150	https://identifiers.org/px:PXD012604
mAb_screen_synthetic_peptides	Characterization of endogenous peptide detection by immuno-MRM	6500 Qtrap	Sciex	Monoclonal antibody generation	12012015_94_2E11_98_5H5_synth_norm_inj01	12012015_94_2E11_98_5H5_synth_norm_inj01.wiff	Panorama Public	doi:10.6069/5hr0-2150	https://doi.org/10.6069/5hr0-2150	https://identifiers.org/px:PXD012604	immuno-MRM data analysis using Skyline	CPTC-MAPK3-2_ALDL_2018-07-13_07-14-20.sky.zip;	Panorama Public	doi:10.6069/5hr0-2150	https://doi.org/10.6069/5hr0-2150	https://identifiers.org/px:PXD012604
mAb_screen_synthetic_peptides	Characterization of endogenous peptide detection by immuno-MRM	6500 Qtrap	Sciex	Monoclonal antibody generation	12012015_94_98_synth_neg_ctrl_inj01	12012015_94_98_synth_neg_ctrl_inj01.wiff	Panorama Public	doi:10.6069/5hr0-2150	https://doi.org/10.6069/5hr0-2150	https://identifiers.org/px:PXD012604	immuno-MRM data analysis using Skyline	CPTC-MAPK3-2_ALDL_2018-07-13_07-14-20.sky.zip;	Panorama Public	doi:10.6069/5hr0-2150	https://doi.org/10.6069/5hr0-2150	https://identifiers.org/px:PXD012604
mAb_screen_synthetic_peptides	Characterization of endogenous peptide detection by immuno-MRM	6500 Qtrap	Sciex	Monoclonal antibody generation	12132015_LBR107_1_4_sub_synth_norm_inj01	12132015_LBR107_1_4_sub_synth_norm_inj01.wiff	Panorama Public	doi:10.6069/5hr0-2150	https://doi.org/10.6069/5hr0-2150	https://identifiers.org/px:PXD012604	immuno-MRM data analysis using Skyline	CPTC-BRAF-7_GDGG_2018-07-10_13-05-56.sky.zip;	Panorama Public	doi:10.6069/5hr0-2150	https://doi.org/10.6069/5hr0-2150	https://identifiers.org/px:PXD012604
mAb_screen_synthetic_peptides	Characterization of endogenous peptide detection by immuno-MRM	6500 Qtrap	Sciex	Monoclonal antibody generation	12132015_LBR107_synth_neg_ctrl_inj01	12132015_LBR107_synth_neg_ctrl_inj01.wiff	Panorama Public	doi:10.6069/5hr0-2150	https://doi.org/10.6069/5hr0-2150	https://identifiers.org/px:PXD012604	immuno-MRM data analysis using Skyline	CPTC-BRAF-7_GDGG_2018-07-10_13-05-56.sky.zip;	Panorama Public	doi:10.6069/5hr0-2150	https://doi.org/10.6069/5hr0-2150	https://identifiers.org/px:PXD012604
4RASmix	Characterization of endogenous peptide detection by immuno-MRM	5500 Qtrap	Sciex		04262018_RAS_Grp1_500ug_4RASmix_endo_38min_inj01	04262018_RAS_Grp1_500ug_4RASmix_endo_38min_inj01.wiff	Panorama Public	doi:10.6069/5hr0-2150	https://doi.org/10.6069/5hr0-2150	https://identifiers.org/px:PXD012604	immuno-MRM data analysis using Skyline	CPTC-MAPK1-1_VADP_2018-07-13_07-11-26.sky.zip;CPTC-ARAF-5_NLGY_2018-07-10_13-02-11.sky.zip;CPTC-BRAF-7_GDGG_2018-07-10_13-05-56.sky.zip;	Panorama Public	doi:10.6069/5hr0-2150	https://doi.org/10.6069/5hr0-2150	https://identifiers.org/px:PXD012604
4RASmix	Characterization of endogenous peptide detection by immuno-MRM	5500 Qtrap	Sciex		04262018_RAS_Grp1_500ug_4RASmix_endo_neg_ctrl_38min_inj01	04262018_RAS_Grp1_500ug_4RASmix_endo_neg_ctrl_38min_inj01.wiff	Panorama Public	doi:10.6069/5hr0-2150	https://doi.org/10.6069/5hr0-2150	https://identifiers.org/px:PXD012604	immuno-MRM data analysis using Skyline	CPTC-BRAF-7_GDGG_2018-07-10_13-05-56.sky.zip;CPTC-MAPK1-1_VADP_2018-07-13_07-11-26.sky.zip;CPTC-ARAF-5_NLGY_2018-07-10_13-02-11.sky.zip;	Panorama Public	doi:10.6069/5hr0-2150	https://doi.org/10.6069/5hr0-2150	https://identifiers.org/px:PXD012604
4RASmix	Characterization of endogenous peptide detection by immuno-MRM	5500 Qtrap	Sciex		04302018_RAS_Grp2_500ug_4RASmix_endo_38min_inj01	04302018_RAS_Grp2_500ug_4RASmix_endo_38min_inj01.wiff	Panorama Public	doi:10.6069/5hr0-2150	https://doi.org/10.6069/5hr0-2150	https://identifiers.org/px:PXD012604	immuno-MRM data analysis using Skyline	CPTC-GSK3B-10_TTSF_2018-07-13_07-08-42.sky.zip;CPTC-AKT1-5_TFCG_2018-07-03_23-06-37.sky.zip;CPTC-EGFR-9_GSHQ_2018-07-13_06-53-18.sky.zip;	Panorama Public	doi:10.6069/5hr0-2150	https://doi.org/10.6069/5hr0-2150	https://identifiers.org/px:PXD012604
4RASmix	Characterization of endogenous peptide detection by immuno-MRM	5500 Qtrap	Sciex		04302018_RAS_Grp2_500ug_4RASmix_endo_neg_ctrl_38min_inj01	04302018_RAS_Grp2_500ug_4RASmix_endo_neg_ctrl_38min_inj01.wiff	Panorama Public	doi:10.6069/5hr0-2150	https://doi.org/10.6069/5hr0-2150	https://identifiers.org/px:PXD012604	immuno-MRM data analysis using Skyline	CPTC-GSK3B-10_TTSF_2018-07-13_07-08-42.sky.zip;CPTC-AKT1-5_TFCG_2018-07-03_23-06-37.sky.zip;CPTC-EGFR-9_GSHQ_2018-07-13_06-53-18.sky.zip;	Panorama Public	doi:10.6069/5hr0-2150	https://doi.org/10.6069/5hr0-2150	https://identifiers.org/px:PXD012604
4RASmix	Characterization of endogenous peptide detection by immuno-MRM	5500 Qtrap	Sciex		04302018_RAS_Grp3_500ug_4RASmix_endo_38min_inj01	04302018_RAS_Grp3_500ug_4RASmix_endo_38min_inj01.wiff	Panorama Public	doi:10.6069/5hr0-2150	https://doi.org/10.6069/5hr0-2150	https://identifiers.org/px:PXD012604	immuno-MRM data analysis using Skyline	CPTC-EGFR-11_YSSD_2018-07-13_06-54-42.sky.zip;CPTC-MTOR-9_TGTT_2018-07-13_07-22-26.sky.zip;CPTC-RAF1-3_STST_2018-07-13_07-29-32.sky.zip;CPTC-GSK3B-9_TTSF_2018-07-13_07-08-06.sky.zip;	Panorama Public	doi:10.6069/5hr0-2150	https://doi.org/10.6069/5hr0-2150	https://identifiers.org/px:PXD012604
4RASmix	Characterization of endogenous peptide detection by immuno-MRM	5500 Qtrap	Sciex		04302018_RAS_Grp3_500ug_4RASmix_endo_neg_ctrl_38min_inj01	04302018_RAS_Grp3_500ug_4RASmix_endo_neg_ctrl_38min_inj01.wiff	Panorama Public	doi:10.6069/5hr0-2150	https://doi.org/10.6069/5hr0-2150	https://identifiers.org/px:PXD012604	immuno-MRM data analysis using Skyline	CPTC-GSK3B-9_TTSF_2018-07-13_07-08-06.sky.zip;CPTC-EGFR-11_YSSD_2018-07-13_06-54-42.sky.zip;CPTC-MTOR-9_TGTT_2018-07-13_07-22-26.sky.zip;CPTC-RAF1-3_STST_2018-07-13_07-29-32.sky.zip;	Panorama Public	doi:10.6069/5hr0-2150	https://doi.org/10.6069/5hr0-2150	https://identifiers.org/px:PXD012604
4RASmix	Characterization of endogenous peptide detection by immuno-MRM	5500 Qtrap	Sciex		04302018_RAS_Grp4_500ug_4RASmix_endo_38min_inj01	04302018_RAS_Grp4_500ug_4RASmix_endo_38min_inj01.wiff	Panorama Public	doi:10.6069/5hr0-2150	https://doi.org/10.6069/5hr0-2150	https://identifiers.org/px:PXD012604	immuno-MRM data analysis using Skyline	CPTC-MAPK1-4_VADP_2018-07-13_07-13-18.sky.zip;CPTC-AKT3-2_RPHF_2018-07-10_10-23-45.sky.zip;CPTC-EGFR-12_YSSD_2018-07-13_06-55-27.sky.zip;	Panorama Public	doi:10.6069/5hr0-2150	https://doi.org/10.6069/5hr0-2150	https://identifiers.org/px:PXD012604
4RASmix	Characterization of endogenous peptide detection by immuno-MRM	5500 Qtrap	Sciex		04302018_RAS_Grp4_500ug_4RASmix_endo_neg_ctrl_38min_inj01	04302018_RAS_Grp4_500ug_4RASmix_endo_neg_ctrl_38min_inj01.wiff	Panorama Public	doi:10.6069/5hr0-2150	https://doi.org/10.6069/5hr0-2150	https://identifiers.org/px:PXD012604	immuno-MRM data analysis using Skyline	CPTC-MAPK1-4_VADP_2018-07-13_07-13-18.sky.zip;CPTC-AKT3-2_RPHF_2018-07-10_10-23-45.sky.zip;CPTC-EGFR-12_YSSD_2018-07-13_06-55-27.sky.zip;	Panorama Public	doi:10.6069/5hr0-2150	https://doi.org/10.6069/5hr0-2150	https://identifiers.org/px:PXD012604
4RASmix	Characterization of endogenous peptide detection by immuno-MRM	5500 Qtrap	Sciex		04302018_RAS_Grp6_500ug_4RASmix_endo_38min_inj01	04302018_RAS_Grp6_500ug_4RASmix_endo_38min_inj01.wiff	Panorama Public	doi:10.6069/5hr0-2150	https://doi.org/10.6069/5hr0-2150	https://identifiers.org/px:PXD012604	immuno-MRM data analysis using Skyline	CPTC-EGFR-8_GSHQ_2018-07-13_06-52-37.sky.zip;CPTC-EGFR-13_YSSD_2018-07-13_06-55-58.sky.zip;	Panorama Public	doi:10.6069/5hr0-2150	https://doi.org/10.6069/5hr0-2150	https://identifiers.org/px:PXD012604
4RASmix	Characterization of endogenous peptide detection by immuno-MRM	5500 Qtrap	Sciex		04302018_RAS_Grps6_7_500ug_4RASmix_endo_neg_ctrl_38min_inj01	04302018_RAS_Grps6_7_500ug_4RASmix_endo_neg_ctrl_38min_inj01.wiff	Panorama Public	doi:10.6069/5hr0-2150	https://doi.org/10.6069/5hr0-2150	https://identifiers.org/px:PXD012604	immuno-MRM data analysis using Skyline	CPTC-EGFR-8_GSHQ_2018-07-13_06-52-37.sky.zip;CPTC-EGFR-13_YSSD_2018-07-13_06-55-58.sky.zip;	Panorama Public	doi:10.6069/5hr0-2150	https://doi.org/10.6069/5hr0-2150	https://identifiers.org/px:PXD012604
4RASmix	Characterization of endogenous peptide detection by immuno-MRM	5500 Qtrap	Sciex		05022018_RAS_Grp1_100ug_4RASmix_endo_38min_inj01	05022018_RAS_Grp1_100ug_4RASmix_endo_38min_inj01.wiff	Panorama Public	doi:10.6069/5hr0-2150	https://doi.org/10.6069/5hr0-2150	https://identifiers.org/px:PXD012604	immuno-MRM data analysis using Skyline	CPTC-ERBB3-4_SLEA_2018-07-13_07-01-08.sky.zip;CPTC-AKT3-5_EGIT_2018-07-10_10-25-13.sky.zip;CPTC-RAF1-4_GYAS_2018-07-13_07-30-07.sky.zip;	Panorama Public	doi:10.6069/5hr0-2150	https://doi.org/10.6069/5hr0-2150	https://identifiers.org/px:PXD012604
4RASmix	Characterization of endogenous peptide detection by immuno-MRM	5500 Qtrap	Sciex		05022018_RAS_Grp2_100ug_4RASmix_endo_38min_inj01	05022018_RAS_Grp2_100ug_4RASmix_endo_38min_inj01.wiff	Panorama Public	doi:10.6069/5hr0-2150	https://doi.org/10.6069/5hr0-2150	https://identifiers.org/px:PXD012604	immuno-MRM data analysis using Skyline	CPTC-AKT3-7_DEVA_2018-07-10_10-26-08.sky.zip;CPTC-RAF1-5_GLQP_2018-07-13_07-30-39.sky.zip;CPTC-AKT3-6_EGIT_2018-07-10_10-25-42.sky.zip;	Panorama Public	doi:10.6069/5hr0-2150	https://doi.org/10.6069/5hr0-2150	https://identifiers.org/px:PXD012604
4RASmix	Characterization of endogenous peptide detection by immuno-MRM	5500 Qtrap	Sciex		05022018_RAS_Grps1_2_100ug_4RASmix_endo_neg_ctrl_38min_inj01	05022018_RAS_Grps1_2_100ug_4RASmix_endo_neg_ctrl_38min_inj01.wiff	Panorama Public	doi:10.6069/5hr0-2150	https://doi.org/10.6069/5hr0-2150	https://identifiers.org/px:PXD012604	immuno-MRM data analysis using Skyline	CPTC-ERBB3-4_SLEA_2018-07-13_07-01-08.sky.zip;CPTC-AKT3-5_EGIT_2018-07-10_10-25-13.sky.zip;CPTC-RAF1-4_GYAS_2018-07-13_07-30-07.sky.zip;CPTC-AKT3-6_EGIT_2018-07-10_10-25-42.sky.zip;CPTC-AKT3-7_DEVA_2018-07-10_10-26-08.sky.zip;CPTC-RAF1-5_GLQP_2018-07-13_07-30-39.sky.zip;	Panorama Public	doi:10.6069/5hr0-2150	https://doi.org/10.6069/5hr0-2150	https://identifiers.org/px:PXD012604
4RASmix	Characterization of endogenous peptide detection by immuno-MRM	5500 Qtrap	Sciex		05142018_RAS_Grp2_100ug_4RASmix_endo_38min_inj02	05142018_RAS_Grp2_100ug_4RASmix_endo_38min_inj02.wiff	Panorama Public	doi:10.6069/5hr0-2150	https://doi.org/10.6069/5hr0-2150	https://identifiers.org/px:PXD012604	immuno-MRM data analysis using Skyline	CPTC-RAF1-6_STST_2018-07-13_07-31-11.sky.zip;	Panorama Public	doi:10.6069/5hr0-2150	https://doi.org/10.6069/5hr0-2150	https://identifiers.org/px:PXD012604
4RASmix	Characterization of endogenous peptide detection by immuno-MRM	5500 Qtrap	Sciex		05142018_RAS_Grps1_2_100ug_4RASmix_endo_neg_ctrl_38min_inj02	05142018_RAS_Grps1_2_100ug_4RASmix_endo_neg_ctrl_38min_inj02.wiff	Panorama Public	doi:10.6069/5hr0-2150	https://doi.org/10.6069/5hr0-2150	https://identifiers.org/px:PXD012604	immuno-MRM data analysis using Skyline	CPTC-RAF1-6_STST_2018-07-13_07-31-11.sky.zip;	Panorama Public	doi:10.6069/5hr0-2150	https://doi.org/10.6069/5hr0-2150	https://identifiers.org/px:PXD012604
4RASmix	Characterization of endogenous peptide detection by immuno-MRM	5500 Qtrap	Sciex		05222016_FSAI073AC_101C_102AB_4RASlines_endo_neg_ctrl_inj01	05222016_FSAI073AC_101C_102AB_4RASlines_endo_neg_ctrl_inj01.wiff	Panorama Public	doi:10.6069/5hr0-2150	https://doi.org/10.6069/5hr0-2150	https://identifiers.org/px:PXD012604	immuno-MRM data analysis using Skyline	CPTC-EGFR-7_NLQE_2018-07-13_06-52-06.sky.zip;	Panorama Public	doi:10.6069/5hr0-2150	https://doi.org/10.6069/5hr0-2150	https://identifiers.org/px:PXD012604
4RASmix	Characterization of endogenous peptide detection by immuno-MRM	5500 Qtrap	Sciex		05222016_FSAI073R_6C4_4RASlines_endo_inj01	05222016_FSAI073R_6C4_4RASlines_endo_inj01.wiff	Panorama Public	doi:10.6069/5hr0-2150	https://doi.org/10.6069/5hr0-2150	https://identifiers.org/px:PXD012604	immuno-MRM data analysis using Skyline	CPTC-EGFR-7_NLQE_2018-07-13_06-52-06.sky.zip;	Panorama Public	doi:10.6069/5hr0-2150	https://doi.org/10.6069/5hr0-2150	https://identifiers.org/px:PXD012604
4RASmix	Characterization of endogenous peptide detection by immuno-MRM	5500 Qtrap	Sciex		05292018_RAS_Grp1_500ug_4RASmix_endo_38min_inj01	05292018_RAS_Grp1_500ug_4RASmix_endo_38min_inj01.wiff	Panorama Public	doi:10.6069/5hr0-2150	https://doi.org/10.6069/5hr0-2150	https://identifiers.org/px:PXD012604	immuno-MRM data analysis using Skyline	CPTC-MAPK3-6_IADP_2018-07-13_07-17-10.sky.zip;	Panorama Public	doi:10.6069/5hr0-2150	https://doi.org/10.6069/5hr0-2150	https://identifiers.org/px:PXD012604
4RASmix	Characterization of endogenous peptide detection by immuno-MRM	5500 Qtrap	Sciex		05292018_RAS_Grp2_500ug_4RASmix_endo_38min_inj01	05292018_RAS_Grp2_500ug_4RASmix_endo_38min_inj01.wiff	Panorama Public	doi:10.6069/5hr0-2150	https://doi.org/10.6069/5hr0-2150	https://identifiers.org/px:PXD012604	immuno-MRM data analysis using Skyline	CPTC-EGFR-10_GSTA_2018-07-13_06-53-58.sky.zip;	Panorama Public	doi:10.6069/5hr0-2150	https://doi.org/10.6069/5hr0-2150	https://identifiers.org/px:PXD012604
4RASmix	Characterization of endogenous peptide detection by immuno-MRM	5500 Qtrap	Sciex		05292018_RAS_Grp3_500ug_4RASmix_endo_38min_inj01	05292018_RAS_Grp3_500ug_4RASmix_endo_38min_inj01.wiff	Panorama Public	doi:10.6069/5hr0-2150	https://doi.org/10.6069/5hr0-2150	https://identifiers.org/px:PXD012604	immuno-MRM data analysis using Skyline	CPTC-AKT2-6_THFP_2018-07-03_23-14-08.sky.zip;	Panorama Public	doi:10.6069/5hr0-2150	https://doi.org/10.6069/5hr0-2150	https://identifiers.org/px:PXD012604
4RASmix	Characterization of endogenous peptide detection by immuno-MRM	5500 Qtrap	Sciex		05292018_RAS_Grp4_500ug_4RASmix_endo_38min_inj01	05292018_RAS_Grp4_500ug_4RASmix_endo_38min_inj01.wiff	Panorama Public	doi:10.6069/5hr0-2150	https://doi.org/10.6069/5hr0-2150	https://identifiers.org/px:PXD012604	immuno-MRM data analysis using Skyline	CPTC-AKT3-4_RPHF_2018-07-10_10-24-45.sky.zip;	Panorama Public	doi:10.6069/5hr0-2150	https://doi.org/10.6069/5hr0-2150	https://identifiers.org/px:PXD012604
4RASmix	Characterization of endogenous peptide detection by immuno-MRM	5500 Qtrap	Sciex		05292018_RAS_Grp5_500ug_4RASmix_endo_38min_inj01	05292018_RAS_Grp5_500ug_4RASmix_endo_38min_inj01.wiff	Panorama Public	doi:10.6069/5hr0-2150	https://doi.org/10.6069/5hr0-2150	https://identifiers.org/px:PXD012604	immuno-MRM data analysis using Skyline	CPTC-MAPK3-4_IADP_2018-07-13_07-15-51.sky.zip;	Panorama Public	doi:10.6069/5hr0-2150	https://doi.org/10.6069/5hr0-2150	https://identifiers.org/px:PXD012604
4RASmix	Characterization of endogenous peptide detection by immuno-MRM	5500 Qtrap	Sciex		05292018_RAS_Grps1to5_500ug_4RASmix_endo_neg_ctrl_38min_inj01	05292018_RAS_Grps1to5_500ug_4RASmix_endo_neg_ctrl_38min_inj01.wiff	Panorama Public	doi:10.6069/5hr0-2150	https://doi.org/10.6069/5hr0-2150	https://identifiers.org/px:PXD012604	immuno-MRM data analysis using Skyline	CPTC-MAPK3-4_IADP_2018-07-13_07-15-51.sky.zip;CPTC-MAPK3-6_IADP_2018-07-13_07-17-10.sky.zip;CPTC-AKT2-6_THFP_2018-07-03_23-14-08.sky.zip;CPTC-AKT3-4_RPHF_2018-07-10_10-24-45.sky.zip;CPTC-EGFR-10_GSTA_2018-07-13_06-53-58.sky.zip;	Panorama Public	doi:10.6069/5hr0-2150	https://doi.org/10.6069/5hr0-2150	https://identifiers.org/px:PXD012604
4RASmix	Characterization of endogenous peptide detection by immuno-MRM	5500 Qtrap	Sciex		07112016_FSAI080B_99A_100AC_101B_102B_4RASlines_endo_neg_ctrl_inj01	07112016_FSAI080B_99A_100AC_101B_102B_4RASlines_endo_neg_ctrl_inj01.wiff	Panorama Public	doi:10.6069/5hr0-2150	https://doi.org/10.6069/5hr0-2150	https://identifiers.org/px:PXD012604	immuno-MRM data analysis using Skyline	CPTC-ERBB2-2_GIWI_2018-07-13_06-57-58.sky.zip;CPTC-ERBB2-3_LLDI_2018-07-13_06-58-28.sky.zip;CPTC-MAPK3-3_SQQL_2018-07-13_07-14-55.sky.zip;	Panorama Public	doi:10.6069/5hr0-2150	https://doi.org/10.6069/5hr0-2150	https://identifiers.org/px:PXD012604
4RASmix	Characterization of endogenous peptide detection by immuno-MRM	5500 Qtrap	Sciex		07112016_FSAI099R_3E9_4RASlines_endo_inj01	07112016_FSAI099R_3E9_4RASlines_endo_inj01.wiff	Panorama Public	doi:10.6069/5hr0-2150	https://doi.org/10.6069/5hr0-2150	https://identifiers.org/px:PXD012604	immuno-MRM data analysis using Skyline	CPTC-MAPK3-3_SQQL_2018-07-13_07-14-55.sky.zip;	Panorama Public	doi:10.6069/5hr0-2150	https://doi.org/10.6069/5hr0-2150	https://identifiers.org/px:PXD012604
4RASmix	Characterization of endogenous peptide detection by immuno-MRM	5500 Qtrap	Sciex		07112016_FSAI100_2B11_4RASlines_endo_inj01	07112016_FSAI100_2B11_4RASlines_endo_inj01.wiff	Panorama Public	doi:10.6069/5hr0-2150	https://doi.org/10.6069/5hr0-2150	https://identifiers.org/px:PXD012604	immuno-MRM data analysis using Skyline	CPTC-ERBB2-3_LLDI_2018-07-13_06-58-28.sky.zip;	Panorama Public	doi:10.6069/5hr0-2150	https://doi.org/10.6069/5hr0-2150	https://identifiers.org/px:PXD012604
4RASmix	Characterization of endogenous peptide detection by immuno-MRM	5500 Qtrap	Sciex		07112016_FSAI100_2C2_4RASlines_endo_inj01	07112016_FSAI100_2C2_4RASlines_endo_inj01.wiff	Panorama Public	doi:10.6069/5hr0-2150	https://doi.org/10.6069/5hr0-2150	https://identifiers.org/px:PXD012604	immuno-MRM data analysis using Skyline	CPTC-ERBB2-2_GIWI_2018-07-13_06-57-58.sky.zip;	Panorama Public	doi:10.6069/5hr0-2150	https://doi.org/10.6069/5hr0-2150	https://identifiers.org/px:PXD012604
4RASmix	Characterization of endogenous peptide detection by immuno-MRM	5500 Qtrap	Sciex		09212018_RAS_Grp1_500ug_4RASmix_endo_38min_inj01	09212018_RAS_Grp1_500ug_4RASmix_endo_38min_inj01.wiff	Panorama Public	doi:10.6069/5hr0-2150	https://doi.org/10.6069/5hr0-2150	https://identifiers.org/px:PXD012604	immuno-MRM data analysis using Skyline	CPTC-AKT1-2_TFCG_2_2018-10-21_17-02-31.sky.zip;CPTC-AKT2-1_THFP_2_2018-10-21_17-04-03.sky.zip;CPTC-ARAF-4_DSGY_2_2018-10-21_17-06-30.sky.zip;CPTC-BRAF-4_RDSS_2_2018-10-21_17-07-11.sky.zip;CPTC-EGFR-1_GSHQ_2_2018-10-21_18-03-01.sky.zip;CPTC-EGFR-4_YSSD_2_2018-10-21_18-06-23.sky.zip;	Panorama Public	doi:10.6069/5hr0-2150	https://doi.org/10.6069/5hr0-2150	https://identifiers.org/px:PXD012604
4RASmix	Characterization of endogenous peptide detection by immuno-MRM	5500 Qtrap	Sciex		09212018_RAS_Grp1_500ug_4RASmix_endo_neg_ctrl_38min_inj01	09212018_RAS_Grp1_500ug_4RASmix_endo_neg_ctrl_38min_inj01.wiff	Panorama Public	doi:10.6069/5hr0-2150	https://doi.org/10.6069/5hr0-2150	https://identifiers.org/px:PXD012604	immuno-MRM data analysis using Skyline	CPTC-ARAF-4_DSGY_2_2018-10-21_17-06-30.sky.zip;CPTC-AKT1-2_TFCG_2_2018-10-21_17-02-31.sky.zip;CPTC-AKT2-1_THFP_2_2018-10-21_17-04-03.sky.zip;CPTC-BRAF-4_RDSS_2_2018-10-21_17-07-11.sky.zip;CPTC-EGFR-1_GSHQ_2_2018-10-21_18-03-01.sky.zip;CPTC-EGFR-4_YSSD_2_2018-10-21_18-06-23.sky.zip;	Panorama Public	doi:10.6069/5hr0-2150	https://doi.org/10.6069/5hr0-2150	https://identifiers.org/px:PXD012604
4RASmix	Characterization of endogenous peptide detection by immuno-MRM	5500 Qtrap	Sciex		09212018_RAS_Grp2_500ug_4RASmix_endo_38min_inj01	09212018_RAS_Grp2_500ug_4RASmix_endo_38min_inj01.wiff	Panorama Public	doi:10.6069/5hr0-2150	https://doi.org/10.6069/5hr0-2150	https://identifiers.org/px:PXD012604	immuno-MRM data analysis using Skyline	CPTC-AKT2-2_THFP_2_2018-10-21_17-04-57.sky.zip;CPTC-BRAF-5_RDSS_2_2018-10-21_17-07-50.sky.zip;CPTC-BRAF-6_GDGG_2_2018-10-21_18-01-53.sky.zip;CPTC-EGFR-2_GSHQ_2_2018-10-21_18-05-10.sky.zip;CPTC-EGFR-5_YSSD_2_2018-10-21_18-06-55.sky.zip;CPTC-GSK3B-3_TTSF_2_2018-10-21_18-07-48.sky.zip;	Panorama Public	doi:10.6069/5hr0-2150	https://doi.org/10.6069/5hr0-2150	https://identifiers.org/px:PXD012604
4RASmix	Characterization of endogenous peptide detection by immuno-MRM	5500 Qtrap	Sciex		09212018_RAS_Grp2_500ug_4RASmix_endo_neg_ctrl_38min_inj01	09212018_RAS_Grp2_500ug_4RASmix_endo_neg_ctrl_38min_inj01.wiff	Panorama Public	doi:10.6069/5hr0-2150	https://doi.org/10.6069/5hr0-2150	https://identifiers.org/px:PXD012604	immuno-MRM data analysis using Skyline	CPTC-BRAF-6_GDGG_2_2018-10-21_18-01-53.sky.zip;CPTC-AKT2-2_THFP_2_2018-10-21_17-04-57.sky.zip;CPTC-BRAF-5_RDSS_2_2018-10-21_17-07-50.sky.zip;CPTC-EGFR-2_GSHQ_2_2018-10-21_18-05-10.sky.zip;CPTC-EGFR-5_YSSD_2_2018-10-21_18-06-55.sky.zip;CPTC-GSK3B-3_TTSF_2_2018-10-21_18-07-48.sky.zip;	Panorama Public	doi:10.6069/5hr0-2150	https://doi.org/10.6069/5hr0-2150	https://identifiers.org/px:PXD012604
4RASmix	Characterization of endogenous peptide detection by immuno-MRM	5500 Qtrap	Sciex		09212018_RAS_Grp3_500ug_4RASmix_endo_38min_inj01	09212018_RAS_Grp3_500ug_4RASmix_endo_38min_inj01.wiff	Panorama Public	doi:10.6069/5hr0-2150	https://doi.org/10.6069/5hr0-2150	https://identifiers.org/px:PXD012604	immuno-MRM data analysis using Skyline	CPTC-GSK3B-6_TTSF_2_2018-10-21_18-08-25.sky.zip;CPTC-AKT3-1_RPHF_2_2018-10-21_17-05-43.sky.zip;CPTC-EGFR-3_GSHQ_2_2018-10-21_18-05-45.sky.zip;CPTC-MAPK3-1_IADP_2_2018-10-21_18-09-09.sky.zip;CPTC-MTOR-1_TDSY_2_2018-10-21_18-10-00.sky.zip;CPTC-MTOR-2_TGTT_2_2018-10-21_18-10-45.sky.zip;	Panorama Public	doi:10.6069/5hr0-2150	https://doi.org/10.6069/5hr0-2150	https://identifiers.org/px:PXD012604
4RASmix	Characterization of endogenous peptide detection by immuno-MRM	5500 Qtrap	Sciex		09212018_RAS_Grp3_500ug_4RASmix_endo_neg_ctrl_38min_inj01	09212018_RAS_Grp3_500ug_4RASmix_endo_neg_ctrl_38min_inj01.wiff	Panorama Public	doi:10.6069/5hr0-2150	https://doi.org/10.6069/5hr0-2150	https://identifiers.org/px:PXD012604	immuno-MRM data analysis using Skyline	CPTC-AKT3-1_RPHF_2_2018-10-21_17-05-43.sky.zip;CPTC-GSK3B-6_TTSF_2_2018-10-21_18-08-25.sky.zip;CPTC-EGFR-3_GSHQ_2_2018-10-21_18-05-45.sky.zip;CPTC-MAPK3-1_IADP_2_2018-10-21_18-09-09.sky.zip;CPTC-MTOR-1_TDSY_2_2018-10-21_18-10-00.sky.zip;CPTC-MTOR-2_TGTT_2_2018-10-21_18-10-45.sky.zip;	Panorama Public	doi:10.6069/5hr0-2150	https://doi.org/10.6069/5hr0-2150	https://identifiers.org/px:PXD012604
4RASmix	Characterization of endogenous peptide detection by immuno-MRM	6500 Qtrap	Sciex		01222016_69_1A5_endo_norm_inj01	01222016_69_1A5_endo_norm_inj01.wiff	Panorama Public	doi:10.6069/5hr0-2150	https://doi.org/10.6069/5hr0-2150	https://identifiers.org/px:PXD012604	immuno-MRM data analysis using Skyline	CPTC-PTEN-5_AQEA_2018-07-13_07-26-42.sky.zip;	Panorama Public	doi:10.6069/5hr0-2150	https://doi.org/10.6069/5hr0-2150	https://identifiers.org/px:PXD012604
4RASmix	Characterization of endogenous peptide detection by immuno-MRM	6500 Qtrap	Sciex		01222016_69_1F4_endo_norm_inj01	01222016_69_1F4_endo_norm_inj01.wiff	Panorama Public	doi:10.6069/5hr0-2150	https://doi.org/10.6069/5hr0-2150	https://identifiers.org/px:PXD012604	immuno-MRM data analysis using Skyline	CPTC-PTEN-6_AQEA_2018-07-13_07-27-09.sky.zip;	Panorama Public	doi:10.6069/5hr0-2150	https://doi.org/10.6069/5hr0-2150	https://identifiers.org/px:PXD012604
4RASmix	Characterization of endogenous peptide detection by immuno-MRM	6500 Qtrap	Sciex		01222016_69_1G4_endo_norm_inj01	01222016_69_1G4_endo_norm_inj01.wiff	Panorama Public	doi:10.6069/5hr0-2150	https://doi.org/10.6069/5hr0-2150	https://identifiers.org/px:PXD012604	immuno-MRM data analysis using Skyline	CPTC-PTEN-1_AQEA_2018-07-13_07-22-55.sky.zip;	Panorama Public	doi:10.6069/5hr0-2150	https://doi.org/10.6069/5hr0-2150	https://identifiers.org/px:PXD012604
4RASmix	Characterization of endogenous peptide detection by immuno-MRM	6500 Qtrap	Sciex		01222016_69_4H3_endo_norm_inj01	01222016_69_4H3_endo_norm_inj01.wiff	Panorama Public	doi:10.6069/5hr0-2150	https://doi.org/10.6069/5hr0-2150	https://identifiers.org/px:PXD012604	immuno-MRM data analysis using Skyline	CPTC-PTEN-7_AQEA_2018-07-13_07-27-38.sky.zip;	Panorama Public	doi:10.6069/5hr0-2150	https://doi.org/10.6069/5hr0-2150	https://identifiers.org/px:PXD012604
4RASmix	Characterization of endogenous peptide detection by immuno-MRM	5500 Qtrap	Sciex		01222016_69AB_endo_neg_ctrl_inj01	01222016_69AB_endo_neg_ctrl_inj01.wiff	Panorama Public	doi:10.6069/5hr0-2150	https://doi.org/10.6069/5hr0-2150	https://identifiers.org/px:PXD012604	immuno-MRM data analysis using Skyline	CPTC-PTEN-7_AQEA_2018-07-13_07-27-38.sky.zip;CPTC-PTEN-1_AQEA_2018-07-13_07-22-55.sky.zip;CPTC-PTEN-5_AQEA_2018-07-13_07-26-42.sky.zip;CPTC-PTEN-6_AQEA_2018-07-13_07-27-09.sky.zip;	Panorama Public	doi:10.6069/5hr0-2150	https://doi.org/10.6069/5hr0-2150	https://identifiers.org/px:PXD012604
4RASmix	Characterization of endogenous peptide detection by immuno-MRM	6500 Qtrap	Sciex		01222016_72_2C6_endo_norm_inj01	01222016_72_2C6_endo_norm_inj01.wiff	Panorama Public	doi:10.6069/5hr0-2150	https://doi.org/10.6069/5hr0-2150	https://identifiers.org/px:PXD012604	immuno-MRM data analysis using Skyline	CPTC-GSK3B-4_VIGN_2018-07-13_07-05-14.sky.zip;	Panorama Public	doi:10.6069/5hr0-2150	https://doi.org/10.6069/5hr0-2150	https://identifiers.org/px:PXD012604
4RASmix	Characterization of endogenous peptide detection by immuno-MRM	6500 Qtrap	Sciex		01222016_72_5A5_endo_norm_inj01	01222016_72_5A5_endo_norm_inj01.wiff	Panorama Public	doi:10.6069/5hr0-2150	https://doi.org/10.6069/5hr0-2150	https://identifiers.org/px:PXD012604	immuno-MRM data analysis using Skyline	CPTC-GSK3B-5_VIGN_2018-07-13_07-05-48.sky.zip;	Panorama Public	doi:10.6069/5hr0-2150	https://doi.org/10.6069/5hr0-2150	https://identifiers.org/px:PXD012604
4RASmix	Characterization of endogenous peptide detection by immuno-MRM	6500 Qtrap	Sciex		01222016_72_6E4_endo_norm_inj01	01222016_72_6E4_endo_norm_inj01.wiff	Panorama Public	doi:10.6069/5hr0-2150	https://doi.org/10.6069/5hr0-2150	https://identifiers.org/px:PXD012604	immuno-MRM data analysis using Skyline	CPTC-GSK3B-8_VIGN_2018-07-13_07-07-24.sky.zip;	Panorama Public	doi:10.6069/5hr0-2150	https://doi.org/10.6069/5hr0-2150	https://identifiers.org/px:PXD012604
4RASmix	Characterization of endogenous peptide detection by immuno-MRM	5500 Qtrap	Sciex		01222016_72A_82A_endo_neg_ctrl_inj01	01222016_72A_82A_endo_neg_ctrl_inj01.wiff	Panorama Public	doi:10.6069/5hr0-2150	https://doi.org/10.6069/5hr0-2150	https://identifiers.org/px:PXD012604	immuno-MRM data analysis using Skyline	CPTC-GSK3B-8_VIGN_2018-07-13_07-07-24.sky.zip;CPTC-ARAF-3_TQAD_2018-07-10_13-00-55.sky.zip;CPTC-GSK3B-5_VIGN_2018-07-13_07-05-48.sky.zip;CPTC-GSK3B-4_VIGN_2018-07-13_07-05-14.sky.zip;	Panorama Public	doi:10.6069/5hr0-2150	https://doi.org/10.6069/5hr0-2150	https://identifiers.org/px:PXD012604
4RASmix	Characterization of endogenous peptide detection by immuno-MRM	6500 Qtrap	Sciex		01222016_82_5A6_endo_norm_inj01	01222016_82_5A6_endo_norm_inj01.wiff	Panorama Public	doi:10.6069/5hr0-2150	https://doi.org/10.6069/5hr0-2150	https://identifiers.org/px:PXD012604	immuno-MRM data analysis using Skyline	CPTC-ARAF-3_TQAD_2018-07-10_13-00-55.sky.zip;	Panorama Public	doi:10.6069/5hr0-2150	https://doi.org/10.6069/5hr0-2150	https://identifiers.org/px:PXD012604
4RASmix	Characterization of endogenous peptide detection by immuno-MRM	6500 Qtrap	Sciex		01222016_98_5H5_endo_norm_inj01	01222016_98_5H5_endo_norm_inj01.wiff	Panorama Public	doi:10.6069/5hr0-2150	https://doi.org/10.6069/5hr0-2150	https://identifiers.org/px:PXD012604	immuno-MRM data analysis using Skyline	CPTC-MAPK3-2_ALDL_2018-07-13_07-14-20.sky.zip;	Panorama Public	doi:10.6069/5hr0-2150	https://doi.org/10.6069/5hr0-2150	https://identifiers.org/px:PXD012604
4RASmix	Characterization of endogenous peptide detection by immuno-MRM	5500 Qtrap	Sciex		01222016_98BC_endo_neg_ctrl_inj01	01222016_98BC_endo_neg_ctrl_inj01.wiff	Panorama Public	doi:10.6069/5hr0-2150	https://doi.org/10.6069/5hr0-2150	https://identifiers.org/px:PXD012604	immuno-MRM data analysis using Skyline	CPTC-MAPK3-2_ALDL_2018-07-13_07-14-20.sky.zip;	Panorama Public	doi:10.6069/5hr0-2150	https://doi.org/10.6069/5hr0-2150	https://identifiers.org/px:PXD012604
4RASmix	Characterization of endogenous peptide detection by immuno-MRM	6500 Qtrap	Sciex		09292015_68_2B2_endo_norm_inj01	09292015_68_2B2_endo_norm_inj01.wiff	Panorama Public	doi:10.6069/5hr0-2150	https://doi.org/10.6069/5hr0-2150	https://identifiers.org/px:PXD012604	immuno-MRM data analysis using Skyline	CPTC-PTEN-3_IYNL_2018-07-13_07-24-15.sky.zip;	Panorama Public	doi:10.6069/5hr0-2150	https://doi.org/10.6069/5hr0-2150	https://identifiers.org/px:PXD012604
4RASmix	Characterization of endogenous peptide detection by immuno-MRM	6500 Qtrap	Sciex		09292015_68_2B8_endo_norm_inj01	09292015_68_2B8_endo_norm_inj01.wiff	Panorama Public	doi:10.6069/5hr0-2150	https://doi.org/10.6069/5hr0-2150	https://identifiers.org/px:PXD012604	immuno-MRM data analysis using Skyline	CPTC-PTEN-4_GVTI_2018-07-13_07-24-42.sky.zip;	Panorama Public	doi:10.6069/5hr0-2150	https://doi.org/10.6069/5hr0-2150	https://identifiers.org/px:PXD012604
4RASmix	Characterization of endogenous peptide detection by immuno-MRM	5500 Qtrap	Sciex		09292015_68ABC_69AB_endo_neg_ctrl_inj01	09292015_68ABC_69AB_endo_neg_ctrl_inj01.wiff	Panorama Public	doi:10.6069/5hr0-2150	https://doi.org/10.6069/5hr0-2150	https://identifiers.org/px:PXD012604	immuno-MRM data analysis using Skyline	CPTC-PTEN-3_IYNL_2018-07-13_07-24-15.sky.zip;CPTC-PTEN-2_NHLD_2018-07-13_07-23-46.sky.zip;CPTC-PTEN-4_GVTI_2018-07-13_07-24-42.sky.zip;	Panorama Public	doi:10.6069/5hr0-2150	https://doi.org/10.6069/5hr0-2150	https://identifiers.org/px:PXD012604
4RASmix	Characterization of endogenous peptide detection by immuno-MRM	6500 Qtrap	Sciex		09292015_69_3B4_endo_norm_inj01	09292015_69_3B4_endo_norm_inj01.wiff	Panorama Public	doi:10.6069/5hr0-2150	https://doi.org/10.6069/5hr0-2150	https://identifiers.org/px:PXD012604	immuno-MRM data analysis using Skyline	CPTC-PTEN-2_NHLD_2018-07-13_07-23-46.sky.zip;	Panorama Public	doi:10.6069/5hr0-2150	https://doi.org/10.6069/5hr0-2150	https://identifiers.org/px:PXD012604
4RASmix	Characterization of endogenous peptide detection by immuno-MRM	6500 Qtrap	Sciex		09292015_70_1B7_endo_norm_inj01	09292015_70_1B7_endo_norm_inj01.wiff	Panorama Public	doi:10.6069/5hr0-2150	https://doi.org/10.6069/5hr0-2150	https://identifiers.org/px:PXD012604	immuno-MRM data analysis using Skyline	CPTC-MAP2K1-1_ISEL_2018-07-13_07-09-24.sky.zip;	Panorama Public	doi:10.6069/5hr0-2150	https://doi.org/10.6069/5hr0-2150	https://identifiers.org/px:PXD012604
4RASmix	Characterization of endogenous peptide detection by immuno-MRM	5500 Qtrap	Sciex		09292015_70AC_71BC_endo_neg_ctrl_inj01	09292015_70AC_71BC_endo_neg_ctrl_inj01.wiff	Panorama Public	doi:10.6069/5hr0-2150	https://doi.org/10.6069/5hr0-2150	https://identifiers.org/px:PXD012604	immuno-MRM data analysis using Skyline	CPTC-GSK3B-2_TPPE_2018-07-13_07-03-46.sky.zip;CPTC-GSK3B-1_LLEY_2018-07-13_07-03-17.sky.zip;CPTC-MAP2K1-1_ISEL_2018-07-13_07-09-24.sky.zip;	Panorama Public	doi:10.6069/5hr0-2150	https://doi.org/10.6069/5hr0-2150	https://identifiers.org/px:PXD012604
4RASmix	Characterization of endogenous peptide detection by immuno-MRM	6500 Qtrap	Sciex		09292015_71_12D12_endo_norm_inj01	09292015_71_12D12_endo_norm_inj01.wiff	Panorama Public	doi:10.6069/5hr0-2150	https://doi.org/10.6069/5hr0-2150	https://identifiers.org/px:PXD012604	immuno-MRM data analysis using Skyline	CPTC-GSK3B-1_LLEY_2018-07-13_07-03-17.sky.zip;	Panorama Public	doi:10.6069/5hr0-2150	https://doi.org/10.6069/5hr0-2150	https://identifiers.org/px:PXD012604
4RASmix	Characterization of endogenous peptide detection by immuno-MRM	6500 Qtrap	Sciex		09292015_71_18B10_endo_norm_inj01	09292015_71_18B10_endo_norm_inj01.wiff	Panorama Public	doi:10.6069/5hr0-2150	https://doi.org/10.6069/5hr0-2150	https://identifiers.org/px:PXD012604	immuno-MRM data analysis using Skyline	CPTC-GSK3B-2_TPPE_2018-07-13_07-03-46.sky.zip;	Panorama Public	doi:10.6069/5hr0-2150	https://doi.org/10.6069/5hr0-2150	https://identifiers.org/px:PXD012604
4RASmix	Characterization of endogenous peptide detection by immuno-MRM	5500 Qtrap	Sciex		11152015_74A_75ABC_76AB_endo_neg_ctrl_inj01	11152015_74A_75ABC_76AB_endo_neg_ctrl_inj01.wiff	Panorama Public	doi:10.6069/5hr0-2150	https://doi.org/10.6069/5hr0-2150	https://identifiers.org/px:PXD012604	immuno-MRM data analysis using Skyline	CPTC-CCND1-5_AEET_2018-07-10_13-08-23.sky.zip;CPTC-CCND1-6_ACQE_2018-07-10_13-08-53.sky.zip;	Panorama Public	doi:10.6069/5hr0-2150	https://doi.org/10.6069/5hr0-2150	https://identifiers.org/px:PXD012604
4RASmix	Characterization of endogenous peptide detection by immuno-MRM	5500 Qtrap	Sciex		11152015_76_1F8_endo_norm_inj01	11152015_76_1F8_endo_norm_inj01.wiff	Panorama Public	doi:10.6069/5hr0-2150	https://doi.org/10.6069/5hr0-2150	https://identifiers.org/px:PXD012604	immuno-MRM data analysis using Skyline	CPTC-CCND1-6_ACQE_2018-07-10_13-08-53.sky.zip;	Panorama Public	doi:10.6069/5hr0-2150	https://doi.org/10.6069/5hr0-2150	https://identifiers.org/px:PXD012604
4RASmix	Characterization of endogenous peptide detection by immuno-MRM	5500 Qtrap	Sciex		11152015_76_2E4_endo_norm_inj01	11152015_76_2E4_endo_norm_inj01.wiff	Panorama Public	doi:10.6069/5hr0-2150	https://doi.org/10.6069/5hr0-2150	https://identifiers.org/px:PXD012604	immuno-MRM data analysis using Skyline	CPTC-CCND1-5_AEET_2018-07-10_13-08-23.sky.zip;	Panorama Public	doi:10.6069/5hr0-2150	https://doi.org/10.6069/5hr0-2150	https://identifiers.org/px:PXD012604
4RASmix	Characterization of endogenous peptide detection by immuno-MRM	5500 Qtrap	Sciex		11152015_81_1D12_endo_norm_inj01	11152015_81_1D12_endo_norm_inj01.wiff	Panorama Public	doi:10.6069/5hr0-2150	https://doi.org/10.6069/5hr0-2150	https://identifiers.org/px:PXD012604	immuno-MRM data analysis using Skyline	CPTC-ARAF-2_IGTG_2018-07-10_13-00-08.sky.zip;	Panorama Public	doi:10.6069/5hr0-2150	https://doi.org/10.6069/5hr0-2150	https://identifiers.org/px:PXD012604
4RASmix	Characterization of endogenous peptide detection by immuno-MRM	5500 Qtrap	Sciex		11152015_81ABC_83C_89B_endo_neg_ctrl_inj01	11152015_81ABC_83C_89B_endo_neg_ctrl_inj01.wiff	Panorama Public	doi:10.6069/5hr0-2150	https://doi.org/10.6069/5hr0-2150	https://identifiers.org/px:PXD012604	immuno-MRM data analysis using Skyline	CPTC-ARAF-2_IGTG_2018-07-10_13-00-08.sky.zip;	Panorama Public	doi:10.6069/5hr0-2150	https://doi.org/10.6069/5hr0-2150	https://identifiers.org/px:PXD012604
4RASmix	Characterization of endogenous peptide detection by immuno-MRM	5500 Qtrap	Sciex		11252015_77_1G2_endo_norm_inj01	11252015_77_1G2_endo_norm_inj01.wiff	Panorama Public	doi:10.6069/5hr0-2150	https://doi.org/10.6069/5hr0-2150	https://identifiers.org/px:PXD012604	immuno-MRM data analysis using Skyline	CPTC-RPTOR-2_ALET_2018-07-13_07-32-10.sky.zip;	Panorama Public	doi:10.6069/5hr0-2150	https://doi.org/10.6069/5hr0-2150	https://identifiers.org/px:PXD012604
4RASmix	Characterization of endogenous peptide detection by immuno-MRM	5500 Qtrap	Sciex		11252015_77_2D8_endo_norm_inj01	11252015_77_2D8_endo_norm_inj01.wiff	Panorama Public	doi:10.6069/5hr0-2150	https://doi.org/10.6069/5hr0-2150	https://identifiers.org/px:PXD012604	immuno-MRM data analysis using Skyline	CPTC-RPTOR-1_SYNC_2018-07-13_07-31-39.sky.zip;	Panorama Public	doi:10.6069/5hr0-2150	https://doi.org/10.6069/5hr0-2150	https://identifiers.org/px:PXD012604
4RASmix	Characterization of endogenous peptide detection by immuno-MRM	5500 Qtrap	Sciex		11252015_77BC_86A_97B_endo_neg_ctrl_inj01	11252015_77BC_86A_97B_endo_neg_ctrl_inj01.wiff	Panorama Public	doi:10.6069/5hr0-2150	https://doi.org/10.6069/5hr0-2150	https://identifiers.org/px:PXD012604	immuno-MRM data analysis using Skyline	CPTC-RPTOR-2_ALET_2018-07-13_07-32-10.sky.zip;CPTC-RPTOR-1_SYNC_2018-07-13_07-31-39.sky.zip;	Panorama Public	doi:10.6069/5hr0-2150	https://doi.org/10.6069/5hr0-2150	https://identifiers.org/px:PXD012604
H1792	Characterization of endogenous peptide detection by immuno-MRM	5500 Qtrap	Sciex		05222016_FSAI087_8B7_H1792_endo_inj01	05222016_FSAI087_8B7_H1792_endo_inj01.wiff	Panorama Public	doi:10.6069/5hr0-2150	https://doi.org/10.6069/5hr0-2150	https://identifiers.org/px:PXD012604	immuno-MRM data analysis using Skyline	CPTC-CDH1-1_GLDA_2018-07-12_18-25-55.sky.zip;	Panorama Public	doi:10.6069/5hr0-2150	https://doi.org/10.6069/5hr0-2150	https://identifiers.org/px:PXD012604
H1792	Characterization of endogenous peptide detection by immuno-MRM	5500 Qtrap	Sciex		05222016_FSAI087B_90B_H1792_endo_neg_ctrl_inj01	05222016_FSAI087B_90B_H1792_endo_neg_ctrl_inj01.wiff	Panorama Public	doi:10.6069/5hr0-2150	https://doi.org/10.6069/5hr0-2150	https://identifiers.org/px:PXD012604	immuno-MRM data analysis using Skyline	CPTC-CDH2-5_SAAP_2018-07-12_18-39-55.sky.zip;CPTC-CDH1-1_GLDA_2018-07-12_18-25-55.sky.zip;	Panorama Public	doi:10.6069/5hr0-2150	https://doi.org/10.6069/5hr0-2150	https://identifiers.org/px:PXD012604
H1792	Characterization of endogenous peptide detection by immuno-MRM	5500 Qtrap	Sciex		05222016_FSAI090R_7A8_H1792_endo_inj01	05222016_FSAI090R_7A8_H1792_endo_inj01.wiff	Panorama Public	doi:10.6069/5hr0-2150	https://doi.org/10.6069/5hr0-2150	https://identifiers.org/px:PXD012604	immuno-MRM data analysis using Skyline	CPTC-CDH2-5_SAAP_2018-07-12_18-39-55.sky.zip;	Panorama Public	doi:10.6069/5hr0-2150	https://doi.org/10.6069/5hr0-2150	https://identifiers.org/px:PXD012604
H1792	Characterization of endogenous peptide detection by immuno-MRM	5500 Qtrap	Sciex		07112016_FSAI088AB_89B_H1792_endo_neg_ctrl_inj01	07112016_FSAI088AB_89B_H1792_endo_neg_ctrl_inj01.wiff	Panorama Public	doi:10.6069/5hr0-2150	https://doi.org/10.6069/5hr0-2150	https://identifiers.org/px:PXD012604	immuno-MRM data analysis using Skyline	CPTC-CDH2-1_LSDP_2018-07-12_18-32-57.sky.zip;	Panorama Public	doi:10.6069/5hr0-2150	https://doi.org/10.6069/5hr0-2150	https://identifiers.org/px:PXD012604
H1792	Characterization of endogenous peptide detection by immuno-MRM	5500 Qtrap	Sciex		07112016_FSAI089_1E12_H1792_endo_inj01	07112016_FSAI089_1E12_H1792_endo_inj01.wiff	Panorama Public	doi:10.6069/5hr0-2150	https://doi.org/10.6069/5hr0-2150	https://identifiers.org/px:PXD012604	immuno-MRM data analysis using Skyline	CPTC-CDH2-1_LSDP_2018-07-12_18-32-57.sky.zip;	Panorama Public	doi:10.6069/5hr0-2150	https://doi.org/10.6069/5hr0-2150	https://identifiers.org/px:PXD012604
EGFHeLa	Characterization of endogenous peptide detection by immuno-MRM	5500 Qtrap	Sciex		04262018_RAS_Grp1_500ug_EGFHeLa_endo_38min_inj01	04262018_RAS_Grp1_500ug_EGFHeLa_endo_38min_inj01.wiff	Panorama Public	doi:10.6069/5hr0-2150	https://doi.org/10.6069/5hr0-2150	https://identifiers.org/px:PXD012604	immuno-MRM data analysis using Skyline	CPTC-BRAF-7_GDGG_2018-07-10_13-05-56.sky.zip;CPTC-MAPK1-1_VADP_2018-07-13_07-11-26.sky.zip;CPTC-ARAF-5_NLGY_2018-07-10_13-02-11.sky.zip;	Panorama Public	doi:10.6069/5hr0-2150	https://doi.org/10.6069/5hr0-2150	https://identifiers.org/px:PXD012604
EGFHeLa	Characterization of endogenous peptide detection by immuno-MRM	5500 Qtrap	Sciex		04262018_RAS_Grp1_500ug_EGFHeLa_endo_neg_ctrl_38min_inj01	04262018_RAS_Grp1_500ug_EGFHeLa_endo_neg_ctrl_38min_inj01.wiff	Panorama Public	doi:10.6069/5hr0-2150	https://doi.org/10.6069/5hr0-2150	https://identifiers.org/px:PXD012604	immuno-MRM data analysis using Skyline	CPTC-BRAF-7_GDGG_2018-07-10_13-05-56.sky.zip;CPTC-MAPK1-1_VADP_2018-07-13_07-11-26.sky.zip;CPTC-ARAF-5_NLGY_2018-07-10_13-02-11.sky.zip;	Panorama Public	doi:10.6069/5hr0-2150	https://doi.org/10.6069/5hr0-2150	https://identifiers.org/px:PXD012604
EGFHeLa	Characterization of endogenous peptide detection by immuno-MRM	5500 Qtrap	Sciex		04262018_RAS_Grp2_500ug_EGFHeLa_endo_38min_inj01	04262018_RAS_Grp2_500ug_EGFHeLa_endo_38min_inj01.wiff	Panorama Public	doi:10.6069/5hr0-2150	https://doi.org/10.6069/5hr0-2150	https://identifiers.org/px:PXD012604	immuno-MRM data analysis using Skyline	CPTC-ERBB2-4_GTPT_2018-12-21_14-15-20.sky.zip;CPTC-EGFR-9_GSHQ_2018-07-13_06-53-18.sky.zip;CPTC-AKT1-5_TFCG_2018-07-03_23-06-37.sky.zip;CPTC-GSK3B-10_TTSF_2018-07-13_07-08-42.sky.zip;	Panorama Public	doi:10.6069/5hr0-2150	https://doi.org/10.6069/5hr0-2150	https://identifiers.org/px:PXD012604
EGFHeLa	Characterization of endogenous peptide detection by immuno-MRM	5500 Qtrap	Sciex		04262018_RAS_Grp2_500ug_EGFHeLa_endo_neg_ctrl_38min_inj01	04262018_RAS_Grp2_500ug_EGFHeLa_endo_neg_ctrl_38min_inj01.wiff	Panorama Public	doi:10.6069/5hr0-2150	https://doi.org/10.6069/5hr0-2150	https://identifiers.org/px:PXD012604	immuno-MRM data analysis using Skyline	CPTC-EGFR-9_GSHQ_2018-07-13_06-53-18.sky.zip;CPTC-ERBB2-4_GTPT_2018-12-21_14-15-20.sky.zip;CPTC-AKT1-5_TFCG_2018-07-03_23-06-37.sky.zip;CPTC-GSK3B-10_TTSF_2018-07-13_07-08-42.sky.zip;	Panorama Public	doi:10.6069/5hr0-2150	https://doi.org/10.6069/5hr0-2150	https://identifiers.org/px:PXD012604
EGFHeLa	Characterization of endogenous peptide detection by immuno-MRM	5500 Qtrap	Sciex		04262018_RAS_Grp3_500ug_EGFHeLa_endo_38min_inj01	04262018_RAS_Grp3_500ug_EGFHeLa_endo_38min_inj01.wiff	Panorama Public	doi:10.6069/5hr0-2150	https://doi.org/10.6069/5hr0-2150	https://identifiers.org/px:PXD012604	immuno-MRM data analysis using Skyline	CPTC-MTOR-9_TGTT_2018-07-13_07-22-26.sky.zip;CPTC-GSK3B-9_TTSF_2018-07-13_07-08-06.sky.zip;CPTC-RAF1-3_STST_2018-07-13_07-29-32.sky.zip;CPTC-EGFR-11_YSSD_2018-07-13_06-54-42.sky.zip;	Panorama Public	doi:10.6069/5hr0-2150	https://doi.org/10.6069/5hr0-2150	https://identifiers.org/px:PXD012604
EGFHeLa	Characterization of endogenous peptide detection by immuno-MRM	5500 Qtrap	Sciex		04262018_RAS_Grp3_500ug_EGFHeLa_endo_neg_ctrl_38min_inj01	04262018_RAS_Grp3_500ug_EGFHeLa_endo_neg_ctrl_38min_inj01.wiff	Panorama Public	doi:10.6069/5hr0-2150	https://doi.org/10.6069/5hr0-2150	https://identifiers.org/px:PXD012604	immuno-MRM data analysis using Skyline	CPTC-RAF1-3_STST_2018-07-13_07-29-32.sky.zip;CPTC-MTOR-9_TGTT_2018-07-13_07-22-26.sky.zip;CPTC-GSK3B-9_TTSF_2018-07-13_07-08-06.sky.zip;CPTC-EGFR-11_YSSD_2018-07-13_06-54-42.sky.zip;	Panorama Public	doi:10.6069/5hr0-2150	https://doi.org/10.6069/5hr0-2150	https://identifiers.org/px:PXD012604
EGFHeLa	Characterization of endogenous peptide detection by immuno-MRM	5500 Qtrap	Sciex		04262018_RAS_Grp4_500ug_EGFHeLa_endo_38min_inj01	04262018_RAS_Grp4_500ug_EGFHeLa_endo_38min_inj01.wiff	Panorama Public	doi:10.6069/5hr0-2150	https://doi.org/10.6069/5hr0-2150	https://identifiers.org/px:PXD012604	immuno-MRM data analysis using Skyline	CPTC-MAPK1-4_VADP_2018-07-13_07-13-18.sky.zip;CPTC-AKT3-2_RPHF_2018-07-10_10-23-45.sky.zip;CPTC-EGFR-12_YSSD_2018-07-13_06-55-27.sky.zip;	Panorama Public	doi:10.6069/5hr0-2150	https://doi.org/10.6069/5hr0-2150	https://identifiers.org/px:PXD012604
EGFHeLa	Characterization of endogenous peptide detection by immuno-MRM	5500 Qtrap	Sciex		04262018_RAS_Grp4_500ug_EGFHeLa_endo_neg_ctrl_38min_inj01	04262018_RAS_Grp4_500ug_EGFHeLa_endo_neg_ctrl_38min_inj01.wiff	Panorama Public	doi:10.6069/5hr0-2150	https://doi.org/10.6069/5hr0-2150	https://identifiers.org/px:PXD012604	immuno-MRM data analysis using Skyline	CPTC-AKT3-2_RPHF_2018-07-10_10-23-45.sky.zip;CPTC-MAPK1-4_VADP_2018-07-13_07-13-18.sky.zip;CPTC-EGFR-12_YSSD_2018-07-13_06-55-27.sky.zip;	Panorama Public	doi:10.6069/5hr0-2150	https://doi.org/10.6069/5hr0-2150	https://identifiers.org/px:PXD012604
EGFHeLa	Characterization of endogenous peptide detection by immuno-MRM	5500 Qtrap	Sciex		04262018_RAS_Grp6_500ug_EGFHeLa_endo_38min_inj01	04262018_RAS_Grp6_500ug_EGFHeLa_endo_38min_inj01.wiff	Panorama Public	doi:10.6069/5hr0-2150	https://doi.org/10.6069/5hr0-2150	https://identifiers.org/px:PXD012604	immuno-MRM data analysis using Skyline	CPTC-EGFR-8_GSHQ_2018-07-13_06-52-37.sky.zip;CPTC-EGFR-13_YSSD_2018-07-13_06-55-58.sky.zip;	Panorama Public	doi:10.6069/5hr0-2150	https://doi.org/10.6069/5hr0-2150	https://identifiers.org/px:PXD012604
EGFHeLa	Characterization of endogenous peptide detection by immuno-MRM	5500 Qtrap	Sciex		04262018_RAS_Grps6_7_500ug_EGFHeLa_endo_neg_ctrl_38min_inj01	04262018_RAS_Grps6_7_500ug_EGFHeLa_endo_neg_ctrl_38min_inj01.wiff	Panorama Public	doi:10.6069/5hr0-2150	https://doi.org/10.6069/5hr0-2150	https://identifiers.org/px:PXD012604	immuno-MRM data analysis using Skyline	CPTC-EGFR-8_GSHQ_2018-07-13_06-52-37.sky.zip;CPTC-EGFR-13_YSSD_2018-07-13_06-55-58.sky.zip;	Panorama Public	doi:10.6069/5hr0-2150	https://doi.org/10.6069/5hr0-2150	https://identifiers.org/px:PXD012604
EGFHeLa	Characterization of endogenous peptide detection by immuno-MRM	5500 Qtrap	Sciex		05022018_RAS_Grp1_100ug_EGFHeLa_endo_38min_inj01	05022018_RAS_Grp1_100ug_EGFHeLa_endo_38min_inj01.wiff	Panorama Public	doi:10.6069/5hr0-2150	https://doi.org/10.6069/5hr0-2150	https://identifiers.org/px:PXD012604	immuno-MRM data analysis using Skyline	CPTC-RAF1-4_GYAS_2018-07-13_07-30-07.sky.zip;	Panorama Public	doi:10.6069/5hr0-2150	https://doi.org/10.6069/5hr0-2150	https://identifiers.org/px:PXD012604
EGFHeLa	Characterization of endogenous peptide detection by immuno-MRM	5500 Qtrap	Sciex		05022018_RAS_Grp2_100ug_EGFHeLa_endo_38min_inj01	05022018_RAS_Grp2_100ug_EGFHeLa_endo_38min_inj01.wiff	Panorama Public	doi:10.6069/5hr0-2150	https://doi.org/10.6069/5hr0-2150	https://identifiers.org/px:PXD012604	immuno-MRM data analysis using Skyline	CPTC-AKT3-7_DEVA_2018-07-10_10-26-08.sky.zip;CPTC-RAF1-6_STST_2018-07-13_07-31-11.sky.zip;CPTC-RAF1-5_GLQP_2018-07-13_07-30-39.sky.zip;	Panorama Public	doi:10.6069/5hr0-2150	https://doi.org/10.6069/5hr0-2150	https://identifiers.org/px:PXD012604
EGFHeLa	Characterization of endogenous peptide detection by immuno-MRM	5500 Qtrap	Sciex		05022018_RAS_Grps1_2_100ug_EGFHeLa_endo_neg_ctrl_38min_inj01	05022018_RAS_Grps1_2_100ug_EGFHeLa_endo_neg_ctrl_38min_inj01.wiff	Panorama Public	doi:10.6069/5hr0-2150	https://doi.org/10.6069/5hr0-2150	https://identifiers.org/px:PXD012604	immuno-MRM data analysis using Skyline	CPTC-RAF1-4_GYAS_2018-07-13_07-30-07.sky.zip;CPTC-AKT3-7_DEVA_2018-07-10_10-26-08.sky.zip;CPTC-RAF1-6_STST_2018-07-13_07-31-11.sky.zip;CPTC-RAF1-5_GLQP_2018-07-13_07-30-39.sky.zip;	Panorama Public	doi:10.6069/5hr0-2150	https://doi.org/10.6069/5hr0-2150	https://identifiers.org/px:PXD012604
EGFHeLa	Characterization of endogenous peptide detection by immuno-MRM	5500 Qtrap	Sciex		05292018_RAS_Grp1_500ug_EGFHeLa_endo_38min_inj01	05292018_RAS_Grp1_500ug_EGFHeLa_endo_38min_inj01.wiff	Panorama Public	doi:10.6069/5hr0-2150	https://doi.org/10.6069/5hr0-2150	https://identifiers.org/px:PXD012604	immuno-MRM data analysis using Skyline	CPTC-MAPK3-6_IADP_2018-07-13_07-17-10.sky.zip;	Panorama Public	doi:10.6069/5hr0-2150	https://doi.org/10.6069/5hr0-2150	https://identifiers.org/px:PXD012604
EGFHeLa	Characterization of endogenous peptide detection by immuno-MRM	5500 Qtrap	Sciex		05292018_RAS_Grp2_500ug_EGFHeLa_endo_38min_inj01	05292018_RAS_Grp2_500ug_EGFHeLa_endo_38min_inj01.wiff	Panorama Public	doi:10.6069/5hr0-2150	https://doi.org/10.6069/5hr0-2150	https://identifiers.org/px:PXD012604	immuno-MRM data analysis using Skyline	CPTC-MAPK1-2_VADP_2018-07-13_07-12-09.sky.zip;CPTC-EGFR-10_GSTA_2018-07-13_06-53-58.sky.zip;	Panorama Public	doi:10.6069/5hr0-2150	https://doi.org/10.6069/5hr0-2150	https://identifiers.org/px:PXD012604
EGFHeLa	Characterization of endogenous peptide detection by immuno-MRM	5500 Qtrap	Sciex		05292018_RAS_Grp3_500ug_EGFHeLa_endo_38min_inj01	05292018_RAS_Grp3_500ug_EGFHeLa_endo_38min_inj01.wiff	Panorama Public	doi:10.6069/5hr0-2150	https://doi.org/10.6069/5hr0-2150	https://identifiers.org/px:PXD012604	immuno-MRM data analysis using Skyline	CPTC-AKT2-6_THFP_2018-07-03_23-14-08.sky.zip;CPTC-MAPK1-3_VADP_2018-07-13_07-12-45.sky.zip;	Panorama Public	doi:10.6069/5hr0-2150	https://doi.org/10.6069/5hr0-2150	https://identifiers.org/px:PXD012604
EGFHeLa	Characterization of endogenous peptide detection by immuno-MRM	5500 Qtrap	Sciex		05292018_RAS_Grp4_500ug_EGFHeLa_endo_38min_inj01	05292018_RAS_Grp4_500ug_EGFHeLa_endo_38min_inj01.wiff	Panorama Public	doi:10.6069/5hr0-2150	https://doi.org/10.6069/5hr0-2150	https://identifiers.org/px:PXD012604	immuno-MRM data analysis using Skyline	CPTC-MAPK3-5_IADP_2018-07-13_07-16-31.sky.zip;CPTC-AKT3-4_RPHF_2018-07-10_10-24-45.sky.zip;	Panorama Public	doi:10.6069/5hr0-2150	https://doi.org/10.6069/5hr0-2150	https://identifiers.org/px:PXD012604
EGFHeLa	Characterization of endogenous peptide detection by immuno-MRM	5500 Qtrap	Sciex		05292018_RAS_Grp5_500ug_EGFHeLa_endo_38min_inj01	05292018_RAS_Grp5_500ug_EGFHeLa_endo_38min_inj01.wiff	Panorama Public	doi:10.6069/5hr0-2150	https://doi.org/10.6069/5hr0-2150	https://identifiers.org/px:PXD012604	immuno-MRM data analysis using Skyline	CPTC-MAPK3-4_IADP_2018-07-13_07-15-51.sky.zip;	Panorama Public	doi:10.6069/5hr0-2150	https://doi.org/10.6069/5hr0-2150	https://identifiers.org/px:PXD012604
EGFHeLa	Characterization of endogenous peptide detection by immuno-MRM	5500 Qtrap	Sciex		05292018_RAS_Grps1to5_500ug_EGFHeLa_endo_neg_ctrl_38min_inj01	05292018_RAS_Grps1to5_500ug_EGFHeLa_endo_neg_ctrl_38min_inj01.wiff	Panorama Public	doi:10.6069/5hr0-2150	https://doi.org/10.6069/5hr0-2150	https://identifiers.org/px:PXD012604	immuno-MRM data analysis using Skyline	CPTC-MAPK1-2_VADP_2018-07-13_07-12-09.sky.zip;CPTC-AKT2-6_THFP_2018-07-03_23-14-08.sky.zip;CPTC-AKT3-4_RPHF_2018-07-10_10-24-45.sky.zip;CPTC-EGFR-10_GSTA_2018-07-13_06-53-58.sky.zip;CPTC-MAPK1-3_VADP_2018-07-13_07-12-45.sky.zip;CPTC-MAPK3-4_IADP_2018-07-13_07-15-51.sky.zip;CPTC-MAPK3-5_IADP_2018-07-13_07-16-31.sky.zip;CPTC-MAPK3-6_IADP_2018-07-13_07-17-10.sky.zip	Panorama Public	doi:10.6069/5hr0-2150	https://doi.org/10.6069/5hr0-2150	https://identifiers.org/px:PXD012604
EGFHeLa	Characterization of endogenous peptide detection by immuno-MRM	5500 Qtrap	Sciex		09212018_RAS_Grp1_500ug_EGFHeLa_endo_38min_inj01	09212018_RAS_Grp1_500ug_EGFHeLa_endo_38min_inj01.wiff	Panorama Public	doi:10.6069/5hr0-2150	https://doi.org/10.6069/5hr0-2150	https://identifiers.org/px:PXD012604	immuno-MRM data analysis using Skyline	CPTC-EGFR-4_YSSD_2_2018-10-21_18-06-23.sky.zip;CPTC-ARAF-4_DSGY_2_2018-10-21_17-06-30.sky.zip;CPTC-AKT1-2_TFCG_2_2018-10-21_17-02-31.sky.zip;CPTC-AKT2-1_THFP_2_2018-10-21_17-04-03.sky.zip;CPTC-BRAF-4_RDSS_2_2018-10-21_17-07-11.sky.zip;CPTC-EGFR-1_GSHQ_2_2018-10-21_18-03-01.sky.zip;	Panorama Public	doi:10.6069/5hr0-2150	https://doi.org/10.6069/5hr0-2150	https://identifiers.org/px:PXD012604
EGFHeLa	Characterization of endogenous peptide detection by immuno-MRM	5500 Qtrap	Sciex		09212018_RAS_Grp1_500ug_EGFHeLa_endo_neg_ctrl_38min_inj01_01	09212018_RAS_Grp1_500ug_EGFHeLa_endo_neg_ctrl_38min_inj01_01.wiff	Panorama Public	doi:10.6069/5hr0-2150	https://doi.org/10.6069/5hr0-2150	https://identifiers.org/px:PXD012604	immuno-MRM data analysis using Skyline	CPTC-AKT2-1_THFP_2_2018-10-21_17-04-03.sky.zip;CPTC-EGFR-4_YSSD_2_2018-10-21_18-06-23.sky.zip;CPTC-ARAF-4_DSGY_2_2018-10-21_17-06-30.sky.zip;CPTC-AKT1-2_TFCG_2_2018-10-21_17-02-31.sky.zip;CPTC-BRAF-4_RDSS_2_2018-10-21_17-07-11.sky.zip;CPTC-EGFR-1_GSHQ_2_2018-10-21_18-03-01.sky.zip;	Panorama Public	doi:10.6069/5hr0-2150	https://doi.org/10.6069/5hr0-2150	https://identifiers.org/px:PXD012604
EGFHeLa	Characterization of endogenous peptide detection by immuno-MRM	5500 Qtrap	Sciex		09212018_RAS_Grp2_500ug_EGFHeLa_endo_38min_inj01	09212018_RAS_Grp2_500ug_EGFHeLa_endo_38min_inj01.wiff	Panorama Public	doi:10.6069/5hr0-2150	https://doi.org/10.6069/5hr0-2150	https://identifiers.org/px:PXD012604	immuno-MRM data analysis using Skyline	CPTC-EGFR-2_GSHQ_2_2018-10-21_18-05-10.sky.zip;CPTC-BRAF-6_GDGG_2_2018-10-21_18-01-53.sky.zip;CPTC-AKT2-2_THFP_2_2018-10-21_17-04-57.sky.zip;CPTC-BRAF-5_RDSS_2_2018-10-21_17-07-50.sky.zip;CPTC-EGFR-5_YSSD_2_2018-10-21_18-06-55.sky.zip;CPTC-GSK3B-3_TTSF_2_2018-10-21_18-07-48.sky.zip;	Panorama Public	doi:10.6069/5hr0-2150	https://doi.org/10.6069/5hr0-2150	https://identifiers.org/px:PXD012604
EGFHeLa	Characterization of endogenous peptide detection by immuno-MRM	5500 Qtrap	Sciex		09212018_RAS_Grp2_500ug_EGFHeLa_endo_neg_ctrl_38min_inj01_01	09212018_RAS_Grp2_500ug_EGFHeLa_endo_neg_ctrl_38min_inj01_01.wiff	Panorama Public	doi:10.6069/5hr0-2150	https://doi.org/10.6069/5hr0-2150	https://identifiers.org/px:PXD012604	immuno-MRM data analysis using Skyline	CPTC-AKT2-2_THFP_2_2018-10-21_17-04-57.sky.zip;CPTC-EGFR-2_GSHQ_2_2018-10-21_18-05-10.sky.zip;CPTC-BRAF-6_GDGG_2_2018-10-21_18-01-53.sky.zip;CPTC-BRAF-5_RDSS_2_2018-10-21_17-07-50.sky.zip;CPTC-EGFR-5_YSSD_2_2018-10-21_18-06-55.sky.zip;CPTC-GSK3B-3_TTSF_2_2018-10-21_18-07-48.sky.zip;	Panorama Public	doi:10.6069/5hr0-2150	https://doi.org/10.6069/5hr0-2150	https://identifiers.org/px:PXD012604
EGFHeLa	Characterization of endogenous peptide detection by immuno-MRM	5500 Qtrap	Sciex		09212018_RAS_Grp3_500ug_EGFHeLa_endo_38min_inj01	09212018_RAS_Grp3_500ug_EGFHeLa_endo_38min_inj01.wiff	Panorama Public	doi:10.6069/5hr0-2150	https://doi.org/10.6069/5hr0-2150	https://identifiers.org/px:PXD012604	immuno-MRM data analysis using Skyline	CPTC-AKT3-1_RPHF_2_2018-10-21_17-05-43.sky.zip;CPTC-GSK3B-6_TTSF_2_2018-10-21_18-08-25.sky.zip;CPTC-EGFR-3_GSHQ_2_2018-10-21_18-05-45.sky.zip;CPTC-MAPK3-1_IADP_2_2018-10-21_18-09-09.sky.zip;CPTC-MTOR-1_TDSY_2_2018-10-21_18-10-00.sky.zip;CPTC-MTOR-2_TGTT_2_2018-10-21_18-10-45.sky.zip;	Panorama Public	doi:10.6069/5hr0-2150	https://doi.org/10.6069/5hr0-2150	https://identifiers.org/px:PXD012604
EGFHeLa	Characterization of endogenous peptide detection by immuno-MRM	5500 Qtrap	Sciex		09212018_RAS_Grp3_500ug_EGFHeLa_endo_neg_ctrl_38min_inj01_01	09212018_RAS_Grp3_500ug_EGFHeLa_endo_neg_ctrl_38min_inj01_01.wiff	Panorama Public	doi:10.6069/5hr0-2150	https://doi.org/10.6069/5hr0-2150	https://identifiers.org/px:PXD012604	immuno-MRM data analysis using Skyline	CPTC-EGFR-3_GSHQ_2_2018-10-21_18-05-45.sky.zip;CPTC-AKT3-1_RPHF_2_2018-10-21_17-05-43.sky.zip;CPTC-GSK3B-6_TTSF_2_2018-10-21_18-08-25.sky.zip;CPTC-MAPK3-1_IADP_2_2018-10-21_18-09-09.sky.zip;CPTC-MTOR-1_TDSY_2_2018-10-21_18-10-00.sky.zip;CPTC-MTOR-2_TGTT_2_2018-10-21_18-10-45.sky.zip;	Panorama Public	doi:10.6069/5hr0-2150	https://doi.org/10.6069/5hr0-2150	https://identifiers.org/px:PXD012604
InsHEK293	Characterization of endogenous peptide detection by immuno-MRM	5500 Qtrap	Sciex		04262018_RAS_Grp1_500ug_InsHEK293_endo_38min_inj01	04262018_RAS_Grp1_500ug_InsHEK293_endo_38min_inj01.wiff	Panorama Public	doi:10.6069/5hr0-2150	https://doi.org/10.6069/5hr0-2150	https://identifiers.org/px:PXD012604	immuno-MRM data analysis using Skyline	CPTC-BRAF-7_GDGG_2018-07-10_13-05-56.sky.zip;CPTC-MAPK1-1_VADP_2018-07-13_07-11-26.sky.zip;CPTC-ARAF-5_NLGY_2018-07-10_13-02-11.sky.zip;	Panorama Public	doi:10.6069/5hr0-2150	https://doi.org/10.6069/5hr0-2150	https://identifiers.org/px:PXD012604
InsHEK293	Characterization of endogenous peptide detection by immuno-MRM	5500 Qtrap	Sciex		04262018_RAS_Grp1_500ug_InsHEK293_endo_neg_ctrl_38min_inj01	04262018_RAS_Grp1_500ug_InsHEK293_endo_neg_ctrl_38min_inj01.wiff	Panorama Public	doi:10.6069/5hr0-2150	https://doi.org/10.6069/5hr0-2150	https://identifiers.org/px:PXD012604	immuno-MRM data analysis using Skyline	CPTC-BRAF-7_GDGG_2018-07-10_13-05-56.sky.zip;CPTC-MAPK1-1_VADP_2018-07-13_07-11-26.sky.zip;CPTC-ARAF-5_NLGY_2018-07-10_13-02-11.sky.zip;	Panorama Public	doi:10.6069/5hr0-2150	https://doi.org/10.6069/5hr0-2150	https://identifiers.org/px:PXD012604
InsHEK293	Characterization of endogenous peptide detection by immuno-MRM	5500 Qtrap	Sciex		04262018_RAS_Grp2_500ug_InsHEK293_endo_38min_inj01	04262018_RAS_Grp2_500ug_InsHEK293_endo_38min_inj01.wiff	Panorama Public	doi:10.6069/5hr0-2150	https://doi.org/10.6069/5hr0-2150	https://identifiers.org/px:PXD012604	immuno-MRM data analysis using Skyline	CPTC-GSK3B-10_TTSF_2018-07-13_07-08-42.sky.zip;CPTC-EGFR-9_GSHQ_2018-07-13_06-53-18.sky.zip;CPTC-AKT1-5_TFCG_2018-07-03_23-06-37.sky.zip;	Panorama Public	doi:10.6069/5hr0-2150	https://doi.org/10.6069/5hr0-2150	https://identifiers.org/px:PXD012604
InsHEK293	Characterization of endogenous peptide detection by immuno-MRM	5500 Qtrap	Sciex		04262018_RAS_Grp2_500ug_InsHEK293_endo_neg_ctrl_38min_inj01	04262018_RAS_Grp2_500ug_InsHEK293_endo_neg_ctrl_38min_inj01.wiff	Panorama Public	doi:10.6069/5hr0-2150	https://doi.org/10.6069/5hr0-2150	https://identifiers.org/px:PXD012604	immuno-MRM data analysis using Skyline	CPTC-GSK3B-10_TTSF_2018-07-13_07-08-42.sky.zip;CPTC-EGFR-9_GSHQ_2018-07-13_06-53-18.sky.zip;CPTC-AKT1-5_TFCG_2018-07-03_23-06-37.sky.zip;	Panorama Public	doi:10.6069/5hr0-2150	https://doi.org/10.6069/5hr0-2150	https://identifiers.org/px:PXD012604
InsHEK293	Characterization of endogenous peptide detection by immuno-MRM	5500 Qtrap	Sciex		04262018_RAS_Grp3_500ug_InsHEK293_endo_38min_inj01	04262018_RAS_Grp3_500ug_InsHEK293_endo_38min_inj01.wiff	Panorama Public	doi:10.6069/5hr0-2150	https://doi.org/10.6069/5hr0-2150	https://identifiers.org/px:PXD012604	immuno-MRM data analysis using Skyline	CPTC-RAF1-3_STST_2018-07-13_07-29-32.sky.zip;CPTC-MTOR-9_TGTT_2018-07-13_07-22-26.sky.zip;CPTC-GSK3B-9_TTSF_2018-07-13_07-08-06.sky.zip;	Panorama Public	doi:10.6069/5hr0-2150	https://doi.org/10.6069/5hr0-2150	https://identifiers.org/px:PXD012604
InsHEK293	Characterization of endogenous peptide detection by immuno-MRM	5500 Qtrap	Sciex		04262018_RAS_Grp3_500ug_InsHEK293_endo_neg_ctrl_38min_inj01	04262018_RAS_Grp3_500ug_InsHEK293_endo_neg_ctrl_38min_inj01.wiff	Panorama Public	doi:10.6069/5hr0-2150	https://doi.org/10.6069/5hr0-2150	https://identifiers.org/px:PXD012604	immuno-MRM data analysis using Skyline	CPTC-MTOR-9_TGTT_2018-07-13_07-22-26.sky.zip;CPTC-RAF1-3_STST_2018-07-13_07-29-32.sky.zip;CPTC-GSK3B-9_TTSF_2018-07-13_07-08-06.sky.zip;	Panorama Public	doi:10.6069/5hr0-2150	https://doi.org/10.6069/5hr0-2150	https://identifiers.org/px:PXD012604
InsHEK293	Characterization of endogenous peptide detection by immuno-MRM	5500 Qtrap	Sciex		04262018_RAS_Grp4_500ug_InsHEK293_endo_38min_inj01	04262018_RAS_Grp4_500ug_InsHEK293_endo_38min_inj01.wiff	Panorama Public	doi:10.6069/5hr0-2150	https://doi.org/10.6069/5hr0-2150	https://identifiers.org/px:PXD012604	immuno-MRM data analysis using Skyline	CPTC-MAPK1-4_VADP_2018-07-13_07-13-18.sky.zip;CPTC-AKT3-2_RPHF_2018-07-10_10-23-45.sky.zip;CPTC-EGFR-12_YSSD_2018-07-13_06-55-27.sky.zip;	Panorama Public	doi:10.6069/5hr0-2150	https://doi.org/10.6069/5hr0-2150	https://identifiers.org/px:PXD012604
InsHEK293	Characterization of endogenous peptide detection by immuno-MRM	5500 Qtrap	Sciex		04262018_RAS_Grp4_500ug_InsHEK293_endo_neg_ctrl_38min_inj01	04262018_RAS_Grp4_500ug_InsHEK293_endo_neg_ctrl_38min_inj01.wiff	Panorama Public	doi:10.6069/5hr0-2150	https://doi.org/10.6069/5hr0-2150	https://identifiers.org/px:PXD012604	immuno-MRM data analysis using Skyline	CPTC-MAPK1-4_VADP_2018-07-13_07-13-18.sky.zip;CPTC-AKT3-2_RPHF_2018-07-10_10-23-45.sky.zip;CPTC-EGFR-12_YSSD_2018-07-13_06-55-27.sky.zip;	Panorama Public	doi:10.6069/5hr0-2150	https://doi.org/10.6069/5hr0-2150	https://identifiers.org/px:PXD012604
InsHEK293	Characterization of endogenous peptide detection by immuno-MRM	5500 Qtrap	Sciex		04262018_RAS_Grp5_500ug_InsHEK293_endo_38min_inj01	04262018_RAS_Grp5_500ug_InsHEK293_endo_38min_inj01.wiff	Panorama Public	doi:10.6069/5hr0-2150	https://doi.org/10.6069/5hr0-2150	https://identifiers.org/px:PXD012604	immuno-MRM data analysis using Skyline	CPTC-AKT3-3_RPHF_2018-07-10_10-24-18.sky.zip;	Panorama Public	doi:10.6069/5hr0-2150	https://doi.org/10.6069/5hr0-2150	https://identifiers.org/px:PXD012604
InsHEK293	Characterization of endogenous peptide detection by immuno-MRM	5500 Qtrap	Sciex		04262018_RAS_Grp5_500ug_InsHEK293_endo_neg_ctrl_38min_inj01	04262018_RAS_Grp5_500ug_InsHEK293_endo_neg_ctrl_38min_inj01.wiff	Panorama Public	doi:10.6069/5hr0-2150	https://doi.org/10.6069/5hr0-2150	https://identifiers.org/px:PXD012604	immuno-MRM data analysis using Skyline	CPTC-AKT3-3_RPHF_2018-07-10_10-24-18.sky.zip;	Panorama Public	doi:10.6069/5hr0-2150	https://doi.org/10.6069/5hr0-2150	https://identifiers.org/px:PXD012604
InsHEK293	Characterization of endogenous peptide detection by immuno-MRM	5500 Qtrap	Sciex		04262018_RAS_Grp6_500ug_InsHEK293_endo_38min_inj01	04262018_RAS_Grp6_500ug_InsHEK293_endo_38min_inj01.wiff	Panorama Public	doi:10.6069/5hr0-2150	https://doi.org/10.6069/5hr0-2150	https://identifiers.org/px:PXD012604	immuno-MRM data analysis using Skyline	CPTC-EGFR-13_YSSD_2018-07-13_06-55-58.sky.zip;	Panorama Public	doi:10.6069/5hr0-2150	https://doi.org/10.6069/5hr0-2150	https://identifiers.org/px:PXD012604
InsHEK293	Characterization of endogenous peptide detection by immuno-MRM	5500 Qtrap	Sciex		04262018_RAS_Grps6_7_500ug_InsHEK293_endo_neg_ctrl_38min_inj01	04262018_RAS_Grps6_7_500ug_InsHEK293_endo_neg_ctrl_38min_inj01.wiff	Panorama Public	doi:10.6069/5hr0-2150	https://doi.org/10.6069/5hr0-2150	https://identifiers.org/px:PXD012604	immuno-MRM data analysis using Skyline	CPTC-EGFR-13_YSSD_2018-07-13_06-55-58.sky.zip;	Panorama Public	doi:10.6069/5hr0-2150	https://doi.org/10.6069/5hr0-2150	https://identifiers.org/px:PXD012604
InsHEK293	Characterization of endogenous peptide detection by immuno-MRM	5500 Qtrap	Sciex		05022018_RAS_Grp1_100ug_InsHEK293_endo_38min_inj01	05022018_RAS_Grp1_100ug_InsHEK293_endo_38min_inj01.wiff	Panorama Public	doi:10.6069/5hr0-2150	https://doi.org/10.6069/5hr0-2150	https://identifiers.org/px:PXD012604	immuno-MRM data analysis using Skyline	CPTC-AKT3-5_EGIT_2018-07-10_10-25-13.sky.zip;CPTC-RAF1-4_GYAS_2018-07-13_07-30-07.sky.zip;	Panorama Public	doi:10.6069/5hr0-2150	https://doi.org/10.6069/5hr0-2150	https://identifiers.org/px:PXD012604
InsHEK293	Characterization of endogenous peptide detection by immuno-MRM	5500 Qtrap	Sciex		05022018_RAS_Grp2_100ug_InsHEK293_endo_38min_inj01	05022018_RAS_Grp2_100ug_InsHEK293_endo_38min_inj01.wiff	Panorama Public	doi:10.6069/5hr0-2150	https://doi.org/10.6069/5hr0-2150	https://identifiers.org/px:PXD012604	immuno-MRM data analysis using Skyline	CPTC-RAF1-5_GLQP_2018-07-13_07-30-39.sky.zip;CPTC-AKT3-6_EGIT_2018-07-10_10-25-42.sky.zip;CPTC-AKT3-7_DEVA_2018-07-10_10-26-08.sky.zip;	Panorama Public	doi:10.6069/5hr0-2150	https://doi.org/10.6069/5hr0-2150	https://identifiers.org/px:PXD012604
InsHEK293	Characterization of endogenous peptide detection by immuno-MRM	5500 Qtrap	Sciex		05022018_RAS_Grps1_2_100ug_InsHEK293_endo_neg_ctrl_38min_inj01	05022018_RAS_Grps1_2_100ug_InsHEK293_endo_neg_ctrl_38min_inj01.wiff	Panorama Public	doi:10.6069/5hr0-2150	https://doi.org/10.6069/5hr0-2150	https://identifiers.org/px:PXD012604	immuno-MRM data analysis using Skyline	CPTC-RAF1-4_GYAS_2018-07-13_07-30-07.sky.zip;CPTC-AKT3-5_EGIT_2018-07-10_10-25-13.sky.zip;CPTC-AKT3-6_EGIT_2018-07-10_10-25-42.sky.zip;CPTC-AKT3-7_DEVA_2018-07-10_10-26-08.sky.zip;CPTC-RAF1-5_GLQP_2018-07-13_07-30-39.sky.zip;	Panorama Public	doi:10.6069/5hr0-2150	https://doi.org/10.6069/5hr0-2150	https://identifiers.org/px:PXD012604
InsHEK293	Characterization of endogenous peptide detection by immuno-MRM	5500 Qtrap	Sciex		05142018_RAS_Grp2_100ug_InsHEK293_endo_38min_inj02	05142018_RAS_Grp2_100ug_InsHEK293_endo_38min_inj02.wiff	Panorama Public	doi:10.6069/5hr0-2150	https://doi.org/10.6069/5hr0-2150	https://identifiers.org/px:PXD012604	immuno-MRM data analysis using Skyline	CPTC-RAF1-6_STST_2018-07-13_07-31-11.sky.zip;	Panorama Public	doi:10.6069/5hr0-2150	https://doi.org/10.6069/5hr0-2150	https://identifiers.org/px:PXD012604
InsHEK293	Characterization of endogenous peptide detection by immuno-MRM	5500 Qtrap	Sciex		05142018_RAS_Grps1_2_100ug_InsHEK293_endo_neg_ctrl_38min_inj02	05142018_RAS_Grps1_2_100ug_InsHEK293_endo_neg_ctrl_38min_inj02.wiff	Panorama Public	doi:10.6069/5hr0-2150	https://doi.org/10.6069/5hr0-2150	https://identifiers.org/px:PXD012604	immuno-MRM data analysis using Skyline	CPTC-RAF1-6_STST_2018-07-13_07-31-11.sky.zip;	Panorama Public	doi:10.6069/5hr0-2150	https://doi.org/10.6069/5hr0-2150	https://identifiers.org/px:PXD012604
InsHEK293	Characterization of endogenous peptide detection by immuno-MRM	5500 Qtrap	Sciex		05292018_RAS_Grp1_500ug_InsHEK293_endo_38min_inj01	05292018_RAS_Grp1_500ug_InsHEK293_endo_38min_inj01.wiff	Panorama Public	doi:10.6069/5hr0-2150	https://doi.org/10.6069/5hr0-2150	https://identifiers.org/px:PXD012604	immuno-MRM data analysis using Skyline	CPTC-MAPK3-6_IADP_2018-07-13_07-17-10.sky.zip;	Panorama Public	doi:10.6069/5hr0-2150	https://doi.org/10.6069/5hr0-2150	https://identifiers.org/px:PXD012604
InsHEK293	Characterization of endogenous peptide detection by immuno-MRM	5500 Qtrap	Sciex		05292018_RAS_Grp2_500ug_InsHEK293_endo_38min_inj01	05292018_RAS_Grp2_500ug_InsHEK293_endo_38min_inj01.wiff	Panorama Public	doi:10.6069/5hr0-2150	https://doi.org/10.6069/5hr0-2150	https://identifiers.org/px:PXD012604	immuno-MRM data analysis using Skyline	CPTC-EGFR-10_GSTA_2018-07-13_06-53-58.sky.zip;CPTC-MAPK1-2_VADP_2018-07-13_07-12-09.sky.zip;	Panorama Public	doi:10.6069/5hr0-2150	https://doi.org/10.6069/5hr0-2150	https://identifiers.org/px:PXD012604
InsHEK293	Characterization of endogenous peptide detection by immuno-MRM	5500 Qtrap	Sciex		05292018_RAS_Grp3_500ug_InsHEK293_endo_38min_inj01	05292018_RAS_Grp3_500ug_InsHEK293_endo_38min_inj01.wiff	Panorama Public	doi:10.6069/5hr0-2150	https://doi.org/10.6069/5hr0-2150	https://identifiers.org/px:PXD012604	immuno-MRM data analysis using Skyline	CPTC-AKT2-6_THFP_2018-07-03_23-14-08.sky.zip;CPTC-MAPK1-3_VADP_2018-07-13_07-12-45.sky.zip;	Panorama Public	doi:10.6069/5hr0-2150	https://doi.org/10.6069/5hr0-2150	https://identifiers.org/px:PXD012604
InsHEK293	Characterization of endogenous peptide detection by immuno-MRM	5500 Qtrap	Sciex		05292018_RAS_Grp4_500ug_InsHEK293_endo_38min_inj01	05292018_RAS_Grp4_500ug_InsHEK293_endo_38min_inj01.wiff	Panorama Public	doi:10.6069/5hr0-2150	https://doi.org/10.6069/5hr0-2150	https://identifiers.org/px:PXD012604	immuno-MRM data analysis using Skyline	CPTC-AKT3-4_RPHF_2018-07-10_10-24-45.sky.zip;CPTC-MAPK3-5_IADP_2018-07-13_07-16-31.sky.zip;	Panorama Public	doi:10.6069/5hr0-2150	https://doi.org/10.6069/5hr0-2150	https://identifiers.org/px:PXD012604
InsHEK293	Characterization of endogenous peptide detection by immuno-MRM	5500 Qtrap	Sciex		05292018_RAS_Grp5_500ug_InsHEK293_endo_38min_inj01	05292018_RAS_Grp5_500ug_InsHEK293_endo_38min_inj01.wiff	Panorama Public	doi:10.6069/5hr0-2150	https://doi.org/10.6069/5hr0-2150	https://identifiers.org/px:PXD012604	immuno-MRM data analysis using Skyline	CPTC-MAPK3-4_IADP_2018-07-13_07-15-51.sky.zip;	Panorama Public	doi:10.6069/5hr0-2150	https://doi.org/10.6069/5hr0-2150	https://identifiers.org/px:PXD012604
InsHEK293	Characterization of endogenous peptide detection by immuno-MRM	5500 Qtrap	Sciex		05292018_RAS_Grps1to5_500ug_InsHEK293_endo_neg_ctrl_38min_inj01	05292018_RAS_Grps1to5_500ug_InsHEK293_endo_neg_ctrl_38min_inj01.wiff	Panorama Public	doi:10.6069/5hr0-2150	https://doi.org/10.6069/5hr0-2150	https://identifiers.org/px:PXD012604	immuno-MRM data analysis using Skyline	CPTC-MAPK3-4_IADP_2018-07-13_07-15-51.sky.zip;CPTC-MAPK1-2_VADP_2018-07-13_07-12-09.sky.zip;CPTC-MAPK3-5_IADP_2018-07-13_07-16-31.sky.zip;CPTC-MAPK1-3_VADP_2018-07-13_07-12-45.sky.zip;CPTC-MAPK3-6_IADP_2018-07-13_07-17-10.sky.zip;CPTC-AKT2-6_THFP_2018-07-03_23-14-08.sky.zip;CPTC-AKT3-4_RPHF_2018-07-10_10-24-45.sky.zip;CPTC-EGFR-10_GSTA_2018-07-13_06-53-58.sky.zip	Panorama Public	doi:10.6069/5hr0-2150	https://doi.org/10.6069/5hr0-2150	https://identifiers.org/px:PXD012604
InsHEK293	Characterization of endogenous peptide detection by immuno-MRM	5500 Qtrap	Sciex		09212018_RAS_Grp1_500ug_InsHEK293_endo_38min_inj01	09212018_RAS_Grp1_500ug_InsHEK293_endo_38min_inj01.wiff	Panorama Public	doi:10.6069/5hr0-2150	https://doi.org/10.6069/5hr0-2150	https://identifiers.org/px:PXD012604	immuno-MRM data analysis using Skyline	CPTC-BRAF-4_RDSS_2_2018-10-21_17-07-11.sky.zip;CPTC-AKT2-1_THFP_2_2018-10-21_17-04-03.sky.zip;CPTC-EGFR-4_YSSD_2_2018-10-21_18-06-23.sky.zip;CPTC-ARAF-4_DSGY_2_2018-10-21_17-06-30.sky.zip;CPTC-AKT1-2_TFCG_2_2018-10-21_17-02-31.sky.zip;CPTC-EGFR-1_GSHQ_2_2018-10-21_18-03-01.sky.zip;	Panorama Public	doi:10.6069/5hr0-2150	https://doi.org/10.6069/5hr0-2150	https://identifiers.org/px:PXD012604
InsHEK293	Characterization of endogenous peptide detection by immuno-MRM	5500 Qtrap	Sciex		09212018_RAS_Grp1_500ug_InsHEK293_endo_neg_ctrl_38min_inj01_01	09212018_RAS_Grp1_500ug_InsHEK293_endo_neg_ctrl_38min_inj01_01.wiff	Panorama Public	doi:10.6069/5hr0-2150	https://doi.org/10.6069/5hr0-2150	https://identifiers.org/px:PXD012604	immuno-MRM data analysis using Skyline	CPTC-EGFR-1_GSHQ_2_2018-10-21_18-03-01.sky.zip;CPTC-BRAF-4_RDSS_2_2018-10-21_17-07-11.sky.zip;CPTC-AKT2-1_THFP_2_2018-10-21_17-04-03.sky.zip;CPTC-EGFR-4_YSSD_2_2018-10-21_18-06-23.sky.zip;CPTC-ARAF-4_DSGY_2_2018-10-21_17-06-30.sky.zip;CPTC-AKT1-2_TFCG_2_2018-10-21_17-02-31.sky.zip;	Panorama Public	doi:10.6069/5hr0-2150	https://doi.org/10.6069/5hr0-2150	https://identifiers.org/px:PXD012604
InsHEK293	Characterization of endogenous peptide detection by immuno-MRM	5500 Qtrap	Sciex		09212018_RAS_Grp2_500ug_InsHEK293_endo_38min_inj01	09212018_RAS_Grp2_500ug_InsHEK293_endo_38min_inj01.wiff	Panorama Public	doi:10.6069/5hr0-2150	https://doi.org/10.6069/5hr0-2150	https://identifiers.org/px:PXD012604	immuno-MRM data analysis using Skyline	CPTC-EGFR-5_YSSD_2_2018-10-21_18-06-55.sky.zip;CPTC-AKT2-2_THFP_2_2018-10-21_17-04-57.sky.zip;CPTC-EGFR-2_GSHQ_2_2018-10-21_18-05-10.sky.zip;CPTC-BRAF-6_GDGG_2_2018-10-21_18-01-53.sky.zip;CPTC-BRAF-5_RDSS_2_2018-10-21_17-07-50.sky.zip;CPTC-GSK3B-3_TTSF_2_2018-10-21_18-07-48.sky.zip;	Panorama Public	doi:10.6069/5hr0-2150	https://doi.org/10.6069/5hr0-2150	https://identifiers.org/px:PXD012604
InsHEK293	Characterization of endogenous peptide detection by immuno-MRM	5500 Qtrap	Sciex		09212018_RAS_Grp2_500ug_InsHEK293_endo_neg_ctrl_38min_inj01_01	09212018_RAS_Grp2_500ug_InsHEK293_endo_neg_ctrl_38min_inj01_01.wiff	Panorama Public	doi:10.6069/5hr0-2150	https://doi.org/10.6069/5hr0-2150	https://identifiers.org/px:PXD012604	immuno-MRM data analysis using Skyline	CPTC-GSK3B-3_TTSF_2_2018-10-21_18-07-48.sky.zip;CPTC-EGFR-5_YSSD_2_2018-10-21_18-06-55.sky.zip;CPTC-AKT2-2_THFP_2_2018-10-21_17-04-57.sky.zip;CPTC-EGFR-2_GSHQ_2_2018-10-21_18-05-10.sky.zip;CPTC-BRAF-6_GDGG_2_2018-10-21_18-01-53.sky.zip;CPTC-BRAF-5_RDSS_2_2018-10-21_17-07-50.sky.zip;	Panorama Public	doi:10.6069/5hr0-2150	https://doi.org/10.6069/5hr0-2150	https://identifiers.org/px:PXD012604
InsHEK293	Characterization of endogenous peptide detection by immuno-MRM	5500 Qtrap	Sciex		09212018_RAS_Grp3_500ug_InsHEK293_endo_38min_inj01	09212018_RAS_Grp3_500ug_InsHEK293_endo_38min_inj01.wiff	Panorama Public	doi:10.6069/5hr0-2150	https://doi.org/10.6069/5hr0-2150	https://identifiers.org/px:PXD012604	immuno-MRM data analysis using Skyline	CPTC-AKT3-1_RPHF_2_2018-10-21_17-05-43.sky.zip;CPTC-EGFR-3_GSHQ_2_2018-10-21_18-05-45.sky.zip;CPTC-GSK3B-6_TTSF_2_2018-10-21_18-08-25.sky.zip;CPTC-MAPK3-1_IADP_2_2018-10-21_18-09-09.sky.zip;CPTC-MTOR-1_TDSY_2_2018-10-21_18-10-00.sky.zip;CPTC-MTOR-2_TGTT_2_2018-10-21_18-10-45.sky.zip;	Panorama Public	doi:10.6069/5hr0-2150	https://doi.org/10.6069/5hr0-2150	https://identifiers.org/px:PXD012604
InsHEK293	Characterization of endogenous peptide detection by immuno-MRM	5500 Qtrap	Sciex		09212018_RAS_Grp3_500ug_InsHEK293_endo_neg_ctrl_38min_inj01_01	09212018_RAS_Grp3_500ug_InsHEK293_endo_neg_ctrl_38min_inj01_01.wiff	Panorama Public	doi:10.6069/5hr0-2150	https://doi.org/10.6069/5hr0-2150	https://identifiers.org/px:PXD012604	immuno-MRM data analysis using Skyline	CPTC-MTOR-1_TDSY_2_2018-10-21_18-10-00.sky.zip;CPTC-AKT3-1_RPHF_2_2018-10-21_17-05-43.sky.zip;CPTC-EGFR-3_GSHQ_2_2018-10-21_18-05-45.sky.zip;CPTC-GSK3B-6_TTSF_2_2018-10-21_18-08-25.sky.zip;CPTC-MAPK3-1_IADP_2_2018-10-21_18-09-09.sky.zip;CPTC-MTOR-2_TGTT_2_2018-10-21_18-10-45.sky.zip;	Panorama Public	doi:10.6069/5hr0-2150	https://doi.org/10.6069/5hr0-2150	https://identifiers.org/px:PXD012604
MCF10A-KRAS	Characterization of endogenous peptide detection by immuno-MRM	5500 Qtrap	Sciex		04302018_RAS_Grp1_500ug_MCF10AKRAS_endo_38min_inj01	04302018_RAS_Grp1_500ug_MCF10AKRAS_endo_38min_inj01.wiff	Panorama Public	doi:10.6069/5hr0-2150	https://doi.org/10.6069/5hr0-2150	https://identifiers.org/px:PXD012604	immuno-MRM data analysis using Skyline	CPTC-ARAF-5_NLGY_2018-07-10_13-02-11.sky.zip;CPTC-MAPK1-1_VADP_2018-07-13_07-11-26.sky.zip;CPTC-BRAF-7_GDGG_2018-07-10_13-05-56.sky.zip;	Panorama Public	doi:10.6069/5hr0-2150	https://doi.org/10.6069/5hr0-2150	https://identifiers.org/px:PXD012604
MCF10A-KRAS	Characterization of endogenous peptide detection by immuno-MRM	5500 Qtrap	Sciex		04302018_RAS_Grp1_500ug_MCF10AKRAS_endo_neg_ctrl_38min_inj01	04302018_RAS_Grp1_500ug_MCF10AKRAS_endo_neg_ctrl_38min_inj01.wiff	Panorama Public	doi:10.6069/5hr0-2150	https://doi.org/10.6069/5hr0-2150	https://identifiers.org/px:PXD012604	immuno-MRM data analysis using Skyline	CPTC-BRAF-7_GDGG_2018-07-10_13-05-56.sky.zip;CPTC-ARAF-5_NLGY_2018-07-10_13-02-11.sky.zip;CPTC-MAPK1-1_VADP_2018-07-13_07-11-26.sky.zip;	Panorama Public	doi:10.6069/5hr0-2150	https://doi.org/10.6069/5hr0-2150	https://identifiers.org/px:PXD012604
MCF10A-KRAS	Characterization of endogenous peptide detection by immuno-MRM	5500 Qtrap	Sciex		04302018_RAS_Grp2_500ug_MCF10AKRAS_endo_38min_inj01	04302018_RAS_Grp2_500ug_MCF10AKRAS_endo_38min_inj01.wiff	Panorama Public	doi:10.6069/5hr0-2150	https://doi.org/10.6069/5hr0-2150	https://identifiers.org/px:PXD012604	immuno-MRM data analysis using Skyline	CPTC-AKT1-5_TFCG_2018-07-03_23-06-37.sky.zip;CPTC-GSK3B-10_TTSF_2018-07-13_07-08-42.sky.zip;CPTC-EGFR-9_GSHQ_2018-07-13_06-53-18.sky.zip;	Panorama Public	doi:10.6069/5hr0-2150	https://doi.org/10.6069/5hr0-2150	https://identifiers.org/px:PXD012604
MCF10A-KRAS	Characterization of endogenous peptide detection by immuno-MRM	5500 Qtrap	Sciex		04302018_RAS_Grp2_500ug_MCF10AKRAS_endo_neg_ctrl_38min_inj01	04302018_RAS_Grp2_500ug_MCF10AKRAS_endo_neg_ctrl_38min_inj01.wiff	Panorama Public	doi:10.6069/5hr0-2150	https://doi.org/10.6069/5hr0-2150	https://identifiers.org/px:PXD012604	immuno-MRM data analysis using Skyline	CPTC-EGFR-9_GSHQ_2018-07-13_06-53-18.sky.zip;CPTC-AKT1-5_TFCG_2018-07-03_23-06-37.sky.zip;CPTC-GSK3B-10_TTSF_2018-07-13_07-08-42.sky.zip;	Panorama Public	doi:10.6069/5hr0-2150	https://doi.org/10.6069/5hr0-2150	https://identifiers.org/px:PXD012604
MCF10A-KRAS	Characterization of endogenous peptide detection by immuno-MRM	5500 Qtrap	Sciex		04302018_RAS_Grp3_500ug_MCF10AKRAS_endo_38min_inj01	04302018_RAS_Grp3_500ug_MCF10AKRAS_endo_38min_inj01.wiff	Panorama Public	doi:10.6069/5hr0-2150	https://doi.org/10.6069/5hr0-2150	https://identifiers.org/px:PXD012604	immuno-MRM data analysis using Skyline	CPTC-RAF1-3_STST_2018-07-13_07-29-32.sky.zip;CPTC-MTOR-9_TGTT_2018-07-13_07-22-26.sky.zip;CPTC-GSK3B-9_TTSF_2018-07-13_07-08-06.sky.zip;	Panorama Public	doi:10.6069/5hr0-2150	https://doi.org/10.6069/5hr0-2150	https://identifiers.org/px:PXD012604
MCF10A-KRAS	Characterization of endogenous peptide detection by immuno-MRM	5500 Qtrap	Sciex		04302018_RAS_Grp3_500ug_MCF10AKRAS_endo_neg_ctrl_38min_inj01	04302018_RAS_Grp3_500ug_MCF10AKRAS_endo_neg_ctrl_38min_inj01.wiff	Panorama Public	doi:10.6069/5hr0-2150	https://doi.org/10.6069/5hr0-2150	https://identifiers.org/px:PXD012604	immuno-MRM data analysis using Skyline	CPTC-GSK3B-9_TTSF_2018-07-13_07-08-06.sky.zip;CPTC-MTOR-9_TGTT_2018-07-13_07-22-26.sky.zip;CPTC-RAF1-3_STST_2018-07-13_07-29-32.sky.zip;	Panorama Public	doi:10.6069/5hr0-2150	https://doi.org/10.6069/5hr0-2150	https://identifiers.org/px:PXD012604
MCF10A-KRAS	Characterization of endogenous peptide detection by immuno-MRM	5500 Qtrap	Sciex		04302018_RAS_Grp4_500ug_MCF10AKRAS_endo_38min_inj01	04302018_RAS_Grp4_500ug_MCF10AKRAS_endo_38min_inj01.wiff	Panorama Public	doi:10.6069/5hr0-2150	https://doi.org/10.6069/5hr0-2150	https://identifiers.org/px:PXD012604	immuno-MRM data analysis using Skyline	CPTC-EGFR-12_YSSD_2018-07-13_06-55-27.sky.zip;CPTC-MAPK1-4_VADP_2018-07-13_07-13-18.sky.zip;CPTC-AKT3-2_RPHF_2018-07-10_10-23-45.sky.zip;	Panorama Public	doi:10.6069/5hr0-2150	https://doi.org/10.6069/5hr0-2150	https://identifiers.org/px:PXD012604
MCF10A-KRAS	Characterization of endogenous peptide detection by immuno-MRM	5500 Qtrap	Sciex		04302018_RAS_Grp4_500ug_MCF10AKRAS_endo_neg_ctrl_38min_inj01	04302018_RAS_Grp4_500ug_MCF10AKRAS_endo_neg_ctrl_38min_inj01.wiff	Panorama Public	doi:10.6069/5hr0-2150	https://doi.org/10.6069/5hr0-2150	https://identifiers.org/px:PXD012604	immuno-MRM data analysis using Skyline	CPTC-MAPK1-4_VADP_2018-07-13_07-13-18.sky.zip;CPTC-AKT3-2_RPHF_2018-07-10_10-23-45.sky.zip;CPTC-EGFR-12_YSSD_2018-07-13_06-55-27.sky.zip;	Panorama Public	doi:10.6069/5hr0-2150	https://doi.org/10.6069/5hr0-2150	https://identifiers.org/px:PXD012604
MCF10A-KRAS	Characterization of endogenous peptide detection by immuno-MRM	5500 Qtrap	Sciex		04302018_RAS_Grp6_500ug_MCF10AKRAS_endo_38min_inj01	04302018_RAS_Grp6_500ug_MCF10AKRAS_endo_38min_inj01.wiff	Panorama Public	doi:10.6069/5hr0-2150	https://doi.org/10.6069/5hr0-2150	https://identifiers.org/px:PXD012604	immuno-MRM data analysis using Skyline	CPTC-EGFR-13_YSSD_2018-07-13_06-55-58.sky.zip;CPTC-EGFR-8_GSHQ_2018-07-13_06-52-37.sky.zip;	Panorama Public	doi:10.6069/5hr0-2150	https://doi.org/10.6069/5hr0-2150	https://identifiers.org/px:PXD012604
MCF10A-KRAS	Characterization of endogenous peptide detection by immuno-MRM	5500 Qtrap	Sciex		04302018_RAS_Grps6_7_500ug_MCF10AKRAS_endo_neg_ctrl_38min_inj01	04302018_RAS_Grps6_7_500ug_MCF10AKRAS_endo_neg_ctrl_38min_inj01.wiff	Panorama Public	doi:10.6069/5hr0-2150	https://doi.org/10.6069/5hr0-2150	https://identifiers.org/px:PXD012604	immuno-MRM data analysis using Skyline	CPTC-EGFR-8_GSHQ_2018-07-13_06-52-37.sky.zip;CPTC-EGFR-13_YSSD_2018-07-13_06-55-58.sky.zip;	Panorama Public	doi:10.6069/5hr0-2150	https://doi.org/10.6069/5hr0-2150	https://identifiers.org/px:PXD012604
MCF10A-KRAS	Characterization of endogenous peptide detection by immuno-MRM	5500 Qtrap	Sciex		05022018_RAS_Grp1_100ug_MCF10AKRAS_endo_38min_inj01	05022018_RAS_Grp1_100ug_MCF10AKRAS_endo_38min_inj01.wiff	Panorama Public	doi:10.6069/5hr0-2150	https://doi.org/10.6069/5hr0-2150	https://identifiers.org/px:PXD012604	immuno-MRM data analysis using Skyline	CPTC-RAF1-4_GYAS_2018-07-13_07-30-07.sky.zip;CPTC-AKT3-5_EGIT_2018-07-10_10-25-13.sky.zip;	Panorama Public	doi:10.6069/5hr0-2150	https://doi.org/10.6069/5hr0-2150	https://identifiers.org/px:PXD012604
MCF10A-KRAS	Characterization of endogenous peptide detection by immuno-MRM	5500 Qtrap	Sciex		05022018_RAS_Grp2_100ug_MCF10AKRAS_endo_38min_inj01	05022018_RAS_Grp2_100ug_MCF10AKRAS_endo_38min_inj01.wiff	Panorama Public	doi:10.6069/5hr0-2150	https://doi.org/10.6069/5hr0-2150	https://identifiers.org/px:PXD012604	immuno-MRM data analysis using Skyline	CPTC-AKT3-6_EGIT_2018-07-10_10-25-42.sky.zip;CPTC-RAF1-5_GLQP_2018-07-13_07-30-39.sky.zip;CPTC-AKT3-7_DEVA_2018-07-10_10-26-08.sky.zip;	Panorama Public	doi:10.6069/5hr0-2150	https://doi.org/10.6069/5hr0-2150	https://identifiers.org/px:PXD012604
MCF10A-KRAS	Characterization of endogenous peptide detection by immuno-MRM	5500 Qtrap	Sciex		05022018_RAS_Grps1_2_100ug_MCF10AKRAS_endo_neg_ctrl_38min_inj01	05022018_RAS_Grps1_2_100ug_MCF10AKRAS_endo_neg_ctrl_38min_inj01.wiff	Panorama Public	doi:10.6069/5hr0-2150	https://doi.org/10.6069/5hr0-2150	https://identifiers.org/px:PXD012604	immuno-MRM data analysis using Skyline	CPTC-AKT3-5_EGIT_2018-07-10_10-25-13.sky.zip;CPTC-AKT3-6_EGIT_2018-07-10_10-25-42.sky.zip;CPTC-AKT3-7_DEVA_2018-07-10_10-26-08.sky.zip;CPTC-RAF1-4_GYAS_2018-07-13_07-30-07.sky.zip;CPTC-RAF1-5_GLQP_2018-07-13_07-30-39.sky.zip;	Panorama Public	doi:10.6069/5hr0-2150	https://doi.org/10.6069/5hr0-2150	https://identifiers.org/px:PXD012604
MCF10A-KRAS	Characterization of endogenous peptide detection by immuno-MRM	5500 Qtrap	Sciex		05142018_RAS_Grp2_100ug_MCF10AKRAS_endo_38min_inj02	05142018_RAS_Grp2_100ug_MCF10AKRAS_endo_38min_inj02.wiff	Panorama Public	doi:10.6069/5hr0-2150	https://doi.org/10.6069/5hr0-2150	https://identifiers.org/px:PXD012604	immuno-MRM data analysis using Skyline	CPTC-RAF1-6_STST_2018-07-13_07-31-11.sky.zip;	Panorama Public	doi:10.6069/5hr0-2150	https://doi.org/10.6069/5hr0-2150	https://identifiers.org/px:PXD012604
MCF10A-KRAS	Characterization of endogenous peptide detection by immuno-MRM	5500 Qtrap	Sciex		05142018_RAS_Grps1_2_100ug_MCF10AKRAS_endo_neg_ctrl_38min_inj02	05142018_RAS_Grps1_2_100ug_MCF10AKRAS_endo_neg_ctrl_38min_inj02.wiff	Panorama Public	doi:10.6069/5hr0-2150	https://doi.org/10.6069/5hr0-2150	https://identifiers.org/px:PXD012604	immuno-MRM data analysis using Skyline	CPTC-RAF1-6_STST_2018-07-13_07-31-11.sky.zip;	Panorama Public	doi:10.6069/5hr0-2150	https://doi.org/10.6069/5hr0-2150	https://identifiers.org/px:PXD012604
MCF10A-KRAS	Characterization of endogenous peptide detection by immuno-MRM	5500 Qtrap	Sciex		05222016_FSAI093C_95ABC_MCF10AKRAS_endo_neg_ctrl_inj01	05222016_FSAI093C_95ABC_MCF10AKRAS_endo_neg_ctrl_inj01.wiff	Panorama Public	doi:10.6069/5hr0-2150	https://doi.org/10.6069/5hr0-2150	https://identifiers.org/px:PXD012604	immuno-MRM data analysis using Skyline	CPTC-RAF1-1_VVDP_2018-07-13_07-28-38.sky.zip;CPTC-MTOR-5_LTES_2018-07-13_07-20-14.sky.zip;CPTC-MTOR-3_LFDA_2018-07-13_07-19-13.sky.zip;CPTC-MTOR-4_VLGL_2018-07-13_07-19-42.sky.zip;	Panorama Public	doi:10.6069/5hr0-2150	https://doi.org/10.6069/5hr0-2150	https://identifiers.org/px:PXD012604
MCF10A-KRAS	Characterization of endogenous peptide detection by immuno-MRM	5500 Qtrap	Sciex		05222016_FSAI093R_6E2_MCF10AKRAS_endo_inj01	05222016_FSAI093R_6E2_MCF10AKRAS_endo_inj01.wiff	Panorama Public	doi:10.6069/5hr0-2150	https://doi.org/10.6069/5hr0-2150	https://identifiers.org/px:PXD012604	immuno-MRM data analysis using Skyline	CPTC-RAF1-1_VVDP_2018-07-13_07-28-38.sky.zip;	Panorama Public	doi:10.6069/5hr0-2150	https://doi.org/10.6069/5hr0-2150	https://identifiers.org/px:PXD012604
MCF10A-KRAS	Characterization of endogenous peptide detection by immuno-MRM	5500 Qtrap	Sciex		05222016_FSAI095_2E11_MCF10AKRAS_endo_inj01	05222016_FSAI095_2E11_MCF10AKRAS_endo_inj01.wiff	Panorama Public	doi:10.6069/5hr0-2150	https://doi.org/10.6069/5hr0-2150	https://identifiers.org/px:PXD012604	immuno-MRM data analysis using Skyline	CPTC-MTOR-5_LTES_2018-07-13_07-20-14.sky.zip;	Panorama Public	doi:10.6069/5hr0-2150	https://doi.org/10.6069/5hr0-2150	https://identifiers.org/px:PXD012604
MCF10A-KRAS	Characterization of endogenous peptide detection by immuno-MRM	5500 Qtrap	Sciex		05222016_FSAI095_6G6_MCF10AKRAS_endo_inj01	05222016_FSAI095_6G6_MCF10AKRAS_endo_inj01.wiff	Panorama Public	doi:10.6069/5hr0-2150	https://doi.org/10.6069/5hr0-2150	https://identifiers.org/px:PXD012604	immuno-MRM data analysis using Skyline	CPTC-MTOR-4_VLGL_2018-07-13_07-19-42.sky.zip;	Panorama Public	doi:10.6069/5hr0-2150	https://doi.org/10.6069/5hr0-2150	https://identifiers.org/px:PXD012604
MCF10A-KRAS	Characterization of endogenous peptide detection by immuno-MRM	5500 Qtrap	Sciex		05222016_FSAI095_7C11_MCF10AKRAS_endo_inj01	05222016_FSAI095_7C11_MCF10AKRAS_endo_inj01.wiff	Panorama Public	doi:10.6069/5hr0-2150	https://doi.org/10.6069/5hr0-2150	https://identifiers.org/px:PXD012604	immuno-MRM data analysis using Skyline	CPTC-MTOR-3_LFDA_2018-07-13_07-19-13.sky.zip;	Panorama Public	doi:10.6069/5hr0-2150	https://doi.org/10.6069/5hr0-2150	https://identifiers.org/px:PXD012604
MCF10A-KRAS	Characterization of endogenous peptide detection by immuno-MRM	5500 Qtrap	Sciex		05292018_RAS_Grp1_500ug_MCF10AKRAS_endo_38min_inj01	05292018_RAS_Grp1_500ug_MCF10AKRAS_endo_38min_inj01.wiff	Panorama Public	doi:10.6069/5hr0-2150	https://doi.org/10.6069/5hr0-2150	https://identifiers.org/px:PXD012604	immuno-MRM data analysis using Skyline	CPTC-MAPK3-6_IADP_2018-07-13_07-17-10.sky.zip;	Panorama Public	doi:10.6069/5hr0-2150	https://doi.org/10.6069/5hr0-2150	https://identifiers.org/px:PXD012604
MCF10A-KRAS	Characterization of endogenous peptide detection by immuno-MRM	5500 Qtrap	Sciex		05292018_RAS_Grp2_500ug_MCF10AKRAS_endo_38min_inj01	05292018_RAS_Grp2_500ug_MCF10AKRAS_endo_38min_inj01.wiff	Panorama Public	doi:10.6069/5hr0-2150	https://doi.org/10.6069/5hr0-2150	https://identifiers.org/px:PXD012604	immuno-MRM data analysis using Skyline	CPTC-EGFR-10_GSTA_2018-07-13_06-53-58.sky.zip;CPTC-MAPK1-2_VADP_2018-07-13_07-12-09.sky.zip;	Panorama Public	doi:10.6069/5hr0-2150	https://doi.org/10.6069/5hr0-2150	https://identifiers.org/px:PXD012604
MCF10A-KRAS	Characterization of endogenous peptide detection by immuno-MRM	5500 Qtrap	Sciex		05292018_RAS_Grp3_500ug_MCF10AKRAS_endo_38min_inj01	05292018_RAS_Grp3_500ug_MCF10AKRAS_endo_38min_inj01.wiff	Panorama Public	doi:10.6069/5hr0-2150	https://doi.org/10.6069/5hr0-2150	https://identifiers.org/px:PXD012604	immuno-MRM data analysis using Skyline	CPTC-MAPK1-3_VADP_2018-07-13_07-12-45.sky.zip;CPTC-AKT2-6_THFP_2018-07-03_23-14-08.sky.zip;	Panorama Public	doi:10.6069/5hr0-2150	https://doi.org/10.6069/5hr0-2150	https://identifiers.org/px:PXD012604
MCF10A-KRAS	Characterization of endogenous peptide detection by immuno-MRM	5500 Qtrap	Sciex		05292018_RAS_Grp4_500ug_MCF10AKRAS_endo_38min_inj01	05292018_RAS_Grp4_500ug_MCF10AKRAS_endo_38min_inj01.wiff	Panorama Public	doi:10.6069/5hr0-2150	https://doi.org/10.6069/5hr0-2150	https://identifiers.org/px:PXD012604	immuno-MRM data analysis using Skyline	CPTC-AKT3-4_RPHF_2018-07-10_10-24-45.sky.zip;CPTC-MAPK3-5_IADP_2018-07-13_07-16-31.sky.zip;	Panorama Public	doi:10.6069/5hr0-2150	https://doi.org/10.6069/5hr0-2150	https://identifiers.org/px:PXD012604
MCF10A-KRAS	Characterization of endogenous peptide detection by immuno-MRM	5500 Qtrap	Sciex		05292018_RAS_Grp5_500ug_MCF10AKRAS_endo_38min_inj01	05292018_RAS_Grp5_500ug_MCF10AKRAS_endo_38min_inj01.wiff	Panorama Public	doi:10.6069/5hr0-2150	https://doi.org/10.6069/5hr0-2150	https://identifiers.org/px:PXD012604	immuno-MRM data analysis using Skyline	CPTC-MAPK3-4_IADP_2018-07-13_07-15-51.sky.zip;	Panorama Public	doi:10.6069/5hr0-2150	https://doi.org/10.6069/5hr0-2150	https://identifiers.org/px:PXD012604
MCF10A-KRAS	Characterization of endogenous peptide detection by immuno-MRM	5500 Qtrap	Sciex		05292018_RAS_Grps1to5_500ug_MCF10AKRAS_endo_neg_ctrl_38min_inj01	05292018_RAS_Grps1to5_500ug_MCF10AKRAS_endo_neg_ctrl_38min_inj01.wiff	Panorama Public	doi:10.6069/5hr0-2150	https://doi.org/10.6069/5hr0-2150	https://identifiers.org/px:PXD012604	immuno-MRM data analysis using Skyline	CPTC-MAPK3-5_IADP_2018-07-13_07-16-31.sky.zip;CPTC-MAPK3-4_IADP_2018-07-13_07-15-51.sky.zip;CPTC-MAPK1-2_VADP_2018-07-13_07-12-09.sky.zip;CPTC-MAPK1-3_VADP_2018-07-13_07-12-45.sky.zip;CPTC-MAPK3-6_IADP_2018-07-13_07-17-10.sky.zip;CPTC-AKT2-6_THFP_2018-07-03_23-14-08.sky.zip;CPTC-AKT3-4_RPHF_2018-07-10_10-24-45.sky.zip;CPTC-EGFR-10_GSTA_2018-07-13_06-53-58.sky.zip	Panorama Public	doi:10.6069/5hr0-2150	https://doi.org/10.6069/5hr0-2150	https://identifiers.org/px:PXD012604
MCF10A-KRAS	Characterization of endogenous peptide detection by immuno-MRM	5500 Qtrap	Sciex		07112016_FSAI079C_96AB_MCF10AKRAS_endo_neg_ctrl_inj01	07112016_FSAI079C_96AB_MCF10AKRAS_endo_neg_ctrl_inj01.wiff	Panorama Public	doi:10.6069/5hr0-2150	https://doi.org/10.6069/5hr0-2150	https://identifiers.org/px:PXD012604	immuno-MRM data analysis using Skyline	CPTC-FOS-1_TEPF_2018-07-13_07-01-35.sky.zip;CPTC-MTOR-8_DLEL_2018-07-13_07-21-41.sky.zip;CPTC-MTOR-7_IQSI_2018-07-13_07-21-15.sky.zip;	Panorama Public	doi:10.6069/5hr0-2150	https://doi.org/10.6069/5hr0-2150	https://identifiers.org/px:PXD012604
MCF10A-KRAS	Characterization of endogenous peptide detection by immuno-MRM	5500 Qtrap	Sciex		07112016_FSAI079R2_2H1_MCF10AKRAS_endo_inj01	07112016_FSAI079R2_2H1_MCF10AKRAS_endo_inj01.wiff	Panorama Public	doi:10.6069/5hr0-2150	https://doi.org/10.6069/5hr0-2150	https://identifiers.org/px:PXD012604	immuno-MRM data analysis using Skyline	CPTC-FOS-1_TEPF_2018-07-13_07-01-35.sky.zip;	Panorama Public	doi:10.6069/5hr0-2150	https://doi.org/10.6069/5hr0-2150	https://identifiers.org/px:PXD012604
MCF10A-KRAS	Characterization of endogenous peptide detection by immuno-MRM	5500 Qtrap	Sciex		07112016_FSAI091ABC_105AB_MCF10AKRAS_endo_neg_ctrl_inj01	07112016_FSAI091ABC_105AB_MCF10AKRAS_endo_neg_ctrl_inj01.wiff	Panorama Public	doi:10.6069/5hr0-2150	https://doi.org/10.6069/5hr0-2150	https://identifiers.org/px:PXD012604	immuno-MRM data analysis using Skyline	CPTC-BRAF-2_GLIP_2018-07-10_13-03-11.sky.zip;CPTC-AKT1-3_FFAG_2018-07-03_23-05-20.sky.zip;CPTC-AKT1-1_SLLS_2018-07-03_22-57-16.sky.zip;	Panorama Public	doi:10.6069/5hr0-2150	https://doi.org/10.6069/5hr0-2150	https://identifiers.org/px:PXD012604
MCF10A-KRAS	Characterization of endogenous peptide detection by immuno-MRM	5500 Qtrap	Sciex		07112016_FSAI091R_9H5_MCF10AKRAS_endo_inj01	07112016_FSAI091R_9H5_MCF10AKRAS_endo_inj01.wiff	Panorama Public	doi:10.6069/5hr0-2150	https://doi.org/10.6069/5hr0-2150	https://identifiers.org/px:PXD012604	immuno-MRM data analysis using Skyline	CPTC-BRAF-2_GLIP_2018-07-10_13-03-11.sky.zip;	Panorama Public	doi:10.6069/5hr0-2150	https://doi.org/10.6069/5hr0-2150	https://identifiers.org/px:PXD012604
MCF10A-KRAS	Characterization of endogenous peptide detection by immuno-MRM	5500 Qtrap	Sciex		07112016_FSAI096_6E12_MCF10AKRAS_endo_inj01	07112016_FSAI096_6E12_MCF10AKRAS_endo_inj01.wiff	Panorama Public	doi:10.6069/5hr0-2150	https://doi.org/10.6069/5hr0-2150	https://identifiers.org/px:PXD012604	immuno-MRM data analysis using Skyline	CPTC-MTOR-8_DLEL_2018-07-13_07-21-41.sky.zip;	Panorama Public	doi:10.6069/5hr0-2150	https://doi.org/10.6069/5hr0-2150	https://identifiers.org/px:PXD012604
MCF10A-KRAS	Characterization of endogenous peptide detection by immuno-MRM	5500 Qtrap	Sciex		07112016_FSAI096_7D7_MCF10AKRAS_endo_inj01	07112016_FSAI096_7D7_MCF10AKRAS_endo_inj01.wiff	Panorama Public	doi:10.6069/5hr0-2150	https://doi.org/10.6069/5hr0-2150	https://identifiers.org/px:PXD012604	immuno-MRM data analysis using Skyline	CPTC-MTOR-7_IQSI_2018-07-13_07-21-15.sky.zip;	Panorama Public	doi:10.6069/5hr0-2150	https://doi.org/10.6069/5hr0-2150	https://identifiers.org/px:PXD012604
MCF10A-KRAS	Characterization of endogenous peptide detection by immuno-MRM	5500 Qtrap	Sciex		07112016_FSAI105_12F5_MCF10AKRAS_endo_inj01	07112016_FSAI105_12F5_MCF10AKRAS_endo_inj01.wiff	Panorama Public	doi:10.6069/5hr0-2150	https://doi.org/10.6069/5hr0-2150	https://identifiers.org/px:PXD012604	immuno-MRM data analysis using Skyline	CPTC-AKT1-1_SLLS_2018-07-03_22-57-16.sky.zip;	Panorama Public	doi:10.6069/5hr0-2150	https://doi.org/10.6069/5hr0-2150	https://identifiers.org/px:PXD012604
MCF10A-KRAS	Characterization of endogenous peptide detection by immuno-MRM	5500 Qtrap	Sciex		07112016_FSAI105_1C11_MCF10AKRAS_endo_inj01	07112016_FSAI105_1C11_MCF10AKRAS_endo_inj01.wiff	Panorama Public	doi:10.6069/5hr0-2150	https://doi.org/10.6069/5hr0-2150	https://identifiers.org/px:PXD012604	immuno-MRM data analysis using Skyline	CPTC-AKT1-3_FFAG_2018-07-03_23-05-20.sky.zip;	Panorama Public	doi:10.6069/5hr0-2150	https://doi.org/10.6069/5hr0-2150	https://identifiers.org/px:PXD012604
MCF10A-KRAS	Characterization of endogenous peptide detection by immuno-MRM	5500 Qtrap	Sciex		09212018_RAS_Grp1_500ug_MCF10AKRAS_endo_38min_inj01	09212018_RAS_Grp1_500ug_MCF10AKRAS_endo_38min_inj01.wiff	Panorama Public	doi:10.6069/5hr0-2150	https://doi.org/10.6069/5hr0-2150	https://identifiers.org/px:PXD012604	immuno-MRM data analysis using Skyline	CPTC-EGFR-1_GSHQ_2_2018-10-21_18-03-01.sky.zip;CPTC-EGFR-4_YSSD_2_2018-10-21_18-06-23.sky.zip;CPTC-AKT2-1_THFP_2_2018-10-21_17-04-03.sky.zip;CPTC-ARAF-4_DSGY_2_2018-10-21_17-06-30.sky.zip;CPTC-BRAF-4_RDSS_2_2018-10-21_17-07-11.sky.zip;CPTC-AKT1-2_TFCG_2_2018-10-21_17-02-31.sky.zip;	Panorama Public	doi:10.6069/5hr0-2150	https://doi.org/10.6069/5hr0-2150	https://identifiers.org/px:PXD012604
MCF10A-KRAS	Characterization of endogenous peptide detection by immuno-MRM	5500 Qtrap	Sciex		09212018_RAS_Grp1_500ug_MCF10AKRAS_endo_neg_ctrl_38min_inj01_01	09212018_RAS_Grp1_500ug_MCF10AKRAS_endo_neg_ctrl_38min_inj01_01.wiff	Panorama Public	doi:10.6069/5hr0-2150	https://doi.org/10.6069/5hr0-2150	https://identifiers.org/px:PXD012604	immuno-MRM data analysis using Skyline	CPTC-AKT2-1_THFP_2_2018-10-21_17-04-03.sky.zip;CPTC-EGFR-1_GSHQ_2_2018-10-21_18-03-01.sky.zip;CPTC-BRAF-4_RDSS_2_2018-10-21_17-07-11.sky.zip;CPTC-EGFR-4_YSSD_2_2018-10-21_18-06-23.sky.zip;CPTC-ARAF-4_DSGY_2_2018-10-21_17-06-30.sky.zip;CPTC-AKT1-2_TFCG_2_2018-10-21_17-02-31.sky.zip;	Panorama Public	doi:10.6069/5hr0-2150	https://doi.org/10.6069/5hr0-2150	https://identifiers.org/px:PXD012604
MCF10A-KRAS	Characterization of endogenous peptide detection by immuno-MRM	5500 Qtrap	Sciex		09212018_RAS_Grp2_500ug_MCF10AKRAS_endo_38min_inj01	09212018_RAS_Grp2_500ug_MCF10AKRAS_endo_38min_inj01.wiff	Panorama Public	doi:10.6069/5hr0-2150	https://doi.org/10.6069/5hr0-2150	https://identifiers.org/px:PXD012604	immuno-MRM data analysis using Skyline	CPTC-AKT2-2_THFP_2_2018-10-21_17-04-57.sky.zip;CPTC-GSK3B-3_TTSF_2_2018-10-21_18-07-48.sky.zip;CPTC-EGFR-5_YSSD_2_2018-10-21_18-06-55.sky.zip;CPTC-EGFR-2_GSHQ_2_2018-10-21_18-05-10.sky.zip;CPTC-BRAF-6_GDGG_2_2018-10-21_18-01-53.sky.zip;CPTC-BRAF-5_RDSS_2_2018-10-21_17-07-50.sky.zip;	Panorama Public	doi:10.6069/5hr0-2150	https://doi.org/10.6069/5hr0-2150	https://identifiers.org/px:PXD012604
MCF10A-KRAS	Characterization of endogenous peptide detection by immuno-MRM	5500 Qtrap	Sciex		09212018_RAS_Grp2_500ug_MCF10AKRAS_endo_neg_ctrl_38min_inj01_01	09212018_RAS_Grp2_500ug_MCF10AKRAS_endo_neg_ctrl_38min_inj01_01.wiff	Panorama Public	doi:10.6069/5hr0-2150	https://doi.org/10.6069/5hr0-2150	https://identifiers.org/px:PXD012604	immuno-MRM data analysis using Skyline	CPTC-BRAF-5_RDSS_2_2018-10-21_17-07-50.sky.zip;CPTC-AKT2-2_THFP_2_2018-10-21_17-04-57.sky.zip;CPTC-GSK3B-3_TTSF_2_2018-10-21_18-07-48.sky.zip;CPTC-EGFR-5_YSSD_2_2018-10-21_18-06-55.sky.zip;CPTC-EGFR-2_GSHQ_2_2018-10-21_18-05-10.sky.zip;CPTC-BRAF-6_GDGG_2_2018-10-21_18-01-53.sky.zip;	Panorama Public	doi:10.6069/5hr0-2150	https://doi.org/10.6069/5hr0-2150	https://identifiers.org/px:PXD012604
MCF10A-KRAS	Characterization of endogenous peptide detection by immuno-MRM	5500 Qtrap	Sciex		09212018_RAS_Grp3_500ug_MCF10AKRAS_endo_38min_inj01	09212018_RAS_Grp3_500ug_MCF10AKRAS_endo_38min_inj01.wiff	Panorama Public	doi:10.6069/5hr0-2150	https://doi.org/10.6069/5hr0-2150	https://identifiers.org/px:PXD012604	immuno-MRM data analysis using Skyline	CPTC-MTOR-2_TGTT_2_2018-10-21_18-10-45.sky.zip;CPTC-MTOR-1_TDSY_2_2018-10-21_18-10-00.sky.zip;CPTC-AKT3-1_RPHF_2_2018-10-21_17-05-43.sky.zip;CPTC-EGFR-3_GSHQ_2_2018-10-21_18-05-45.sky.zip;CPTC-GSK3B-6_TTSF_2_2018-10-21_18-08-25.sky.zip;CPTC-MAPK3-1_IADP_2_2018-10-21_18-09-09.sky.zip;	Panorama Public	doi:10.6069/5hr0-2150	https://doi.org/10.6069/5hr0-2150	https://identifiers.org/px:PXD012604
MCF10A-KRAS	Characterization of endogenous peptide detection by immuno-MRM	5500 Qtrap	Sciex		09212018_RAS_Grp3_500ug_MCF10AKRAS_endo_neg_ctrl_38min_inj01_01	09212018_RAS_Grp3_500ug_MCF10AKRAS_endo_neg_ctrl_38min_inj01_01.wiff	Panorama Public	doi:10.6069/5hr0-2150	https://doi.org/10.6069/5hr0-2150	https://identifiers.org/px:PXD012604	immuno-MRM data analysis using Skyline	CPTC-MAPK3-1_IADP_2_2018-10-21_18-09-09.sky.zip;CPTC-MTOR-2_TGTT_2_2018-10-21_18-10-45.sky.zip;CPTC-MTOR-1_TDSY_2_2018-10-21_18-10-00.sky.zip;CPTC-AKT3-1_RPHF_2_2018-10-21_17-05-43.sky.zip;CPTC-EGFR-3_GSHQ_2_2018-10-21_18-05-45.sky.zip;CPTC-GSK3B-6_TTSF_2_2018-10-21_18-08-25.sky.zip;	Panorama Public	doi:10.6069/5hr0-2150	https://doi.org/10.6069/5hr0-2150	https://identifiers.org/px:PXD012604
MCF10A-KRAS	Characterization of endogenous peptide detection by immuno-MRM	5500 Qtrap	Sciex		04012016_FSAI081A_81C_82B_92A_77C_endo_inj01	04012016_FSAI081A_81C_82B_92A_77C_endo_inj01.wiff	Panorama Public	doi:10.6069/5hr0-2150	https://doi.org/10.6069/5hr0-2150	https://identifiers.org/px:PXD012604	immuno-MRM data analysis using Skyline	CPTC-ARAF-1_GLNQ_2018-07-10_12-59-24.sky.zip;	Panorama Public	doi:10.6069/5hr0-2150	https://doi.org/10.6069/5hr0-2150	https://identifiers.org/px:PXD012604
MCF10A-KRAS	Characterization of endogenous peptide detection by immuno-MRM	5500 Qtrap	Sciex		04012016_FSAI098A_98C_73AR_73CR_74B_endo_inj01	04012016_FSAI098A_98C_73AR_73CR_74B_endo_inj01.wiff	Panorama Public	doi:10.6069/5hr0-2150	https://doi.org/10.6069/5hr0-2150	https://identifiers.org/px:PXD012604	immuno-MRM data analysis using Skyline	CPTC-EGFR-6_IPLE_2018-07-13_06-47-17.sky.zip;	Panorama Public	doi:10.6069/5hr0-2150	https://doi.org/10.6069/5hr0-2150	https://identifiers.org/px:PXD012604
MCF10A-KRAS	Characterization of endogenous peptide detection by immuno-MRM	5500 Qtrap	Sciex		04012016_FSAI106B_83C_89B_68C_69B_endo_inj01	04012016_FSAI106B_83C_89B_68C_69B_endo_inj01.wiff	Panorama Public	doi:10.6069/5hr0-2150	https://doi.org/10.6069/5hr0-2150	https://identifiers.org/px:PXD012604	immuno-MRM data analysis using Skyline	CPTC-PTEN-2_NHLD_2018-07-13_07-23-46.sky.zip;	Panorama Public	doi:10.6069/5hr0-2150	https://doi.org/10.6069/5hr0-2150	https://identifiers.org/px:PXD012604
