# Supplementary material for: A dataset describing a suite of novel antibody reagents for the RAS signaling network
Source: Sci Data. 2019 Aug 29;6:160. doi: 10.1038/s41597-019-0166-7 (PMC6715692; doi:10.1038/s41597-019-0166-7)
Supplement: Supplementary file 1 — Download metadata file [file 41597_2019_166_MOESM1_ESM.zip › a_Paulovich799A_IPMS.txt]

Sample Name	Protocol REF	Parameter Value[instrument]	Parameter Value[manufacturer]	Assay Name	Raw Data File	Comment[Data Repository]	Comment[Data Record Accession]	Comment[Data Record URI]	Protocol REF	Derived Data File	Comment[Data Repository]	Comment[Data Record Accession]	Comment[Data Record URI]
Equal-mass mix of 19 recombinant proteins	Validation of antibodies	Q-Exactive hybrid Quadrupole-Orbitrap	Thermo Scientific	Leidos_G1_1	Leidos_G1_1.raw	PRIDE	PXD012130	https://identifiers.org/pride.project:PXD012130	IP-MS data analysis using MaxQuant/Andromeda	RAS_Ab_AP_MS_MaxQuant_txt.zip;RAS_Ab_AP_MS_MaxQuant_andromeda.zip	PRIDE	PXD012130	https://identifiers.org/pride.project:PXD012130
Equal-mass mix of 19 recombinant proteins	Validation of antibodies	Q-Exactive hybrid Quadrupole-Orbitrap	Thermo Scientific	Leidos_G1_2	Leidos_G1_2.raw	PRIDE	PXD012130	https://identifiers.org/pride.project:PXD012130	IP-MS data analysis using MaxQuant/Andromeda	RAS_Ab_AP_MS_MaxQuant_txt.zip;RAS_Ab_AP_MS_MaxQuant_andromeda.zip	PRIDE	PXD012130	https://identifiers.org/pride.project:PXD012130
Equal-mass mix of 19 recombinant proteins	Validation of antibodies	Q-Exactive hybrid Quadrupole-Orbitrap	Thermo Scientific	Leidos_G2_1	Leidos_G2_1.raw	PRIDE	PXD012130	https://identifiers.org/pride.project:PXD012130	IP-MS data analysis using MaxQuant/Andromeda	RAS_Ab_AP_MS_MaxQuant_txt.zip;RAS_Ab_AP_MS_MaxQuant_andromeda.zip	PRIDE	PXD012130	https://identifiers.org/pride.project:PXD012130
Equal-mass mix of 19 recombinant proteins	Validation of antibodies	Q-Exactive hybrid Quadrupole-Orbitrap	Thermo Scientific	Leidos_G2_2	Leidos_G2_2.raw	PRIDE	PXD012130	https://identifiers.org/pride.project:PXD012130	IP-MS data analysis using MaxQuant/Andromeda	RAS_Ab_AP_MS_MaxQuant_txt.zip;RAS_Ab_AP_MS_MaxQuant_andromeda.zip	PRIDE	PXD012130	https://identifiers.org/pride.project:PXD012130
Equal-mass mix of 19 recombinant proteins	Validation of antibodies	Q-Exactive hybrid Quadrupole-Orbitrap	Thermo Scientific	Leidos_G3_1	Leidos_G3_1.raw	PRIDE	PXD012130	https://identifiers.org/pride.project:PXD012130	IP-MS data analysis using MaxQuant/Andromeda	RAS_Ab_AP_MS_MaxQuant_txt.zip;RAS_Ab_AP_MS_MaxQuant_andromeda.zip	PRIDE	PXD012130	https://identifiers.org/pride.project:PXD012130
Equal-mass mix of 19 recombinant proteins	Validation of antibodies	Q-Exactive hybrid Quadrupole-Orbitrap	Thermo Scientific	Leidos_G3_2	Leidos_G3_2.raw	PRIDE	PXD012130	https://identifiers.org/pride.project:PXD012130	IP-MS data analysis using MaxQuant/Andromeda	RAS_Ab_AP_MS_MaxQuant_txt.zip;RAS_Ab_AP_MS_MaxQuant_andromeda.zip	PRIDE	PXD012130	https://identifiers.org/pride.project:PXD012130
Equal-mass mix of 19 recombinant proteins	Validation of antibodies	Q-Exactive hybrid Quadrupole-Orbitrap	Thermo Scientific	Leidos_G4_1	Leidos_G4_1.raw	PRIDE	PXD012130	https://identifiers.org/pride.project:PXD012130	IP-MS data analysis using MaxQuant/Andromeda	RAS_Ab_AP_MS_MaxQuant_txt.zip;RAS_Ab_AP_MS_MaxQuant_andromeda.zip	PRIDE	PXD012130	https://identifiers.org/pride.project:PXD012130
Equal-mass mix of 19 recombinant proteins	Validation of antibodies	Q-Exactive hybrid Quadrupole-Orbitrap	Thermo Scientific	Leidos_G4_2	Leidos_G4_2.raw	PRIDE	PXD012130	https://identifiers.org/pride.project:PXD012130	IP-MS data analysis using MaxQuant/Andromeda	RAS_Ab_AP_MS_MaxQuant_txt.zip;RAS_Ab_AP_MS_MaxQuant_andromeda.zip	PRIDE	PXD012130	https://identifiers.org/pride.project:PXD012130
Equal-mass mix of 19 recombinant proteins	Validation of antibodies	Q-Exactive hybrid Quadrupole-Orbitrap	Thermo Scientific	Leidos_G5_1	Leidos_G5_1.raw	PRIDE	PXD012130	https://identifiers.org/pride.project:PXD012130	IP-MS data analysis using MaxQuant/Andromeda	RAS_Ab_AP_MS_MaxQuant_txt.zip;RAS_Ab_AP_MS_MaxQuant_andromeda.zip	PRIDE	PXD012130	https://identifiers.org/pride.project:PXD012130
Equal-mass mix of 19 recombinant proteins	Validation of antibodies	Q-Exactive hybrid Quadrupole-Orbitrap	Thermo Scientific	Leidos_G5_2	Leidos_G5_2.raw	PRIDE	PXD012130	https://identifiers.org/pride.project:PXD012130	IP-MS data analysis using MaxQuant/Andromeda	RAS_Ab_AP_MS_MaxQuant_txt.zip;RAS_Ab_AP_MS_MaxQuant_andromeda.zip	PRIDE	PXD012130	https://identifiers.org/pride.project:PXD012130
Equal-mass mix of 19 recombinant proteins	Validation of antibodies	Q-Exactive hybrid Quadrupole-Orbitrap	Thermo Scientific	Leidos_G6_1	Leidos_G6_1.raw	PRIDE	PXD012130	https://identifiers.org/pride.project:PXD012130	IP-MS data analysis using MaxQuant/Andromeda	RAS_Ab_AP_MS_MaxQuant_txt.zip;RAS_Ab_AP_MS_MaxQuant_andromeda.zip	PRIDE	PXD012130	https://identifiers.org/pride.project:PXD012130
Equal-mass mix of 19 recombinant proteins	Validation of antibodies	Q-Exactive hybrid Quadrupole-Orbitrap	Thermo Scientific	Leidos_G6_2	Leidos_G6_2.raw	PRIDE	PXD012130	https://identifiers.org/pride.project:PXD012130	IP-MS data analysis using MaxQuant/Andromeda	RAS_Ab_AP_MS_MaxQuant_txt.zip;RAS_Ab_AP_MS_MaxQuant_andromeda.zip	PRIDE	PXD012130	https://identifiers.org/pride.project:PXD012130
Equal-mass mix of 19 recombinant proteins	Validation of antibodies	Q-Exactive hybrid Quadrupole-Orbitrap	Thermo Scientific	Leidos_G7_1	Leidos_G7_1.raw	PRIDE	PXD012130	https://identifiers.org/pride.project:PXD012130	IP-MS data analysis using MaxQuant/Andromeda	RAS_Ab_AP_MS_MaxQuant_txt.zip;RAS_Ab_AP_MS_MaxQuant_andromeda.zip	PRIDE	PXD012130	https://identifiers.org/pride.project:PXD012130
Equal-mass mix of 19 recombinant proteins	Validation of antibodies	Q-Exactive hybrid Quadrupole-Orbitrap	Thermo Scientific	Leidos_G7_2	Leidos_G7_2.raw	PRIDE	PXD012130	https://identifiers.org/pride.project:PXD012130	IP-MS data analysis using MaxQuant/Andromeda	RAS_Ab_AP_MS_MaxQuant_txt.zip;RAS_Ab_AP_MS_MaxQuant_andromeda.zip	PRIDE	PXD012130	https://identifiers.org/pride.project:PXD012130
Equal-mass mix of 19 recombinant proteins	Validation of antibodies	Q-Exactive hybrid Quadrupole-Orbitrap	Thermo Scientific	Leidos_G8_1	Leidos_G8_1.raw	PRIDE	PXD012130	https://identifiers.org/pride.project:PXD012130	IP-MS data analysis using MaxQuant/Andromeda	RAS_Ab_AP_MS_MaxQuant_txt.zip;RAS_Ab_AP_MS_MaxQuant_andromeda.zip	PRIDE	PXD012130	https://identifiers.org/pride.project:PXD012130
Equal-mass mix of 19 recombinant proteins	Validation of antibodies	Q-Exactive hybrid Quadrupole-Orbitrap	Thermo Scientific	Leidos_G8_2	Leidos_G8_2.raw	PRIDE	PXD012130	https://identifiers.org/pride.project:PXD012130	IP-MS data analysis using MaxQuant/Andromeda	RAS_Ab_AP_MS_MaxQuant_txt.zip;RAS_Ab_AP_MS_MaxQuant_andromeda.zip	PRIDE	PXD012130	https://identifiers.org/pride.project:PXD012130
Equal-mass mix of 19 recombinant proteins	Validation of antibodies	Q-Exactive hybrid Quadrupole-Orbitrap	Thermo Scientific	Leidos_G9_1	Leidos_G9_1.raw	PRIDE	PXD012130	https://identifiers.org/pride.project:PXD012130	IP-MS data analysis using MaxQuant/Andromeda	RAS_Ab_AP_MS_MaxQuant_txt.zip;RAS_Ab_AP_MS_MaxQuant_andromeda.zip	PRIDE	PXD012130	https://identifiers.org/pride.project:PXD012130
Equal-mass mix of 19 recombinant proteins	Validation of antibodies	Q-Exactive hybrid Quadrupole-Orbitrap	Thermo Scientific	Leidos_G9_2	Leidos_G9_2.raw	PRIDE	PXD012130	https://identifiers.org/pride.project:PXD012130	IP-MS data analysis using MaxQuant/Andromeda	RAS_Ab_AP_MS_MaxQuant_txt.zip;RAS_Ab_AP_MS_MaxQuant_andromeda.zip	PRIDE	PXD012130	https://identifiers.org/pride.project:PXD012130
Equal-mass mix of 19 recombinant proteins	Validation of antibodies	Q-Exactive hybrid Quadrupole-Orbitrap	Thermo Scientific	Leidos_input_19proteins_1	Leidos_input_19proteins_1.raw	PRIDE	PXD012130	https://identifiers.org/pride.project:PXD012130	IP-MS data analysis using MaxQuant/Andromeda	RAS_Ab_AP_MS_MaxQuant_txt.zip;RAS_Ab_AP_MS_MaxQuant_andromeda.zip	PRIDE	PXD012130	https://identifiers.org/pride.project:PXD012130
Equal-mass mix of 19 recombinant proteins	Validation of antibodies	Q-Exactive hybrid Quadrupole-Orbitrap	Thermo Scientific	Leidos_input_19proteins_2	Leidos_input_19proteins_2.raw	PRIDE	PXD012130	https://identifiers.org/pride.project:PXD012130	IP-MS data analysis using MaxQuant/Andromeda	RAS_Ab_AP_MS_MaxQuant_txt.zip;RAS_Ab_AP_MS_MaxQuant_andromeda.zip	PRIDE	PXD012130	https://identifiers.org/pride.project:PXD012130
Equal-mass mix of 19 recombinant proteins	Validation of antibodies	Q-Exactive hybrid Quadrupole-Orbitrap	Thermo Scientific	Leidos_NegativeIP_19proteins_1	Leidos_NegativeIP_19proteins_1.raw	PRIDE	PXD012130	https://identifiers.org/pride.project:PXD012130	IP-MS data analysis using MaxQuant/Andromeda	RAS_Ab_AP_MS_MaxQuant_txt.zip;RAS_Ab_AP_MS_MaxQuant_andromeda.zip	PRIDE	PXD012130	https://identifiers.org/pride.project:PXD012130
Equal-mass mix of 19 recombinant proteins	Validation of antibodies	Q-Exactive hybrid Quadrupole-Orbitrap	Thermo Scientific	Leidos_NegativeIP_19proteins_2	Leidos_NegativeIP_19proteins_2.raw	PRIDE	PXD012130	https://identifiers.org/pride.project:PXD012130	IP-MS data analysis using MaxQuant/Andromeda	RAS_Ab_AP_MS_MaxQuant_txt.zip;RAS_Ab_AP_MS_MaxQuant_andromeda.zip	PRIDE	PXD012130	https://identifiers.org/pride.project:PXD012130
MCF10A-KRAS_IP	Validation of antibodies	Q-Exactive hybrid Quadrupole-Orbitrap	Thermo Scientific	KRAS_IP_G1_1	KRAS_IP_G1_1.raw	PRIDE	PXD012130	https://identifiers.org/pride.project:PXD012130	IP-MS data analysis using MaxQuant/Andromeda	RAS_Ab_AP_MS_MaxQuant_txt.zip;RAS_Ab_AP_MS_MaxQuant_andromeda.zip	PRIDE	PXD012130	https://identifiers.org/pride.project:PXD012130
MCF10A-KRAS_IP	Validation of antibodies	Q-Exactive hybrid Quadrupole-Orbitrap	Thermo Scientific	KRAS_IP_G1_2	KRAS_IP_G1_2.raw	PRIDE	PXD012130	https://identifiers.org/pride.project:PXD012130	IP-MS data analysis using MaxQuant/Andromeda	RAS_Ab_AP_MS_MaxQuant_txt.zip;RAS_Ab_AP_MS_MaxQuant_andromeda.zip	PRIDE	PXD012130	https://identifiers.org/pride.project:PXD012130
MCF10A-KRAS_IP	Validation of antibodies	Q-Exactive hybrid Quadrupole-Orbitrap	Thermo Scientific	KRAS_IP_G2_1	KRAS_IP_G2_1.raw	PRIDE	PXD012130	https://identifiers.org/pride.project:PXD012130	IP-MS data analysis using MaxQuant/Andromeda	RAS_Ab_AP_MS_MaxQuant_txt.zip;RAS_Ab_AP_MS_MaxQuant_andromeda.zip	PRIDE	PXD012130	https://identifiers.org/pride.project:PXD012130
MCF10A-KRAS_IP	Validation of antibodies	Q-Exactive hybrid Quadrupole-Orbitrap	Thermo Scientific	KRAS_IP_G2_2	KRAS_IP_G2_2.raw	PRIDE	PXD012130	https://identifiers.org/pride.project:PXD012130	IP-MS data analysis using MaxQuant/Andromeda	RAS_Ab_AP_MS_MaxQuant_txt.zip;RAS_Ab_AP_MS_MaxQuant_andromeda.zip	PRIDE	PXD012130	https://identifiers.org/pride.project:PXD012130
MCF10A-KRAS_IP	Validation of antibodies	Q-Exactive hybrid Quadrupole-Orbitrap	Thermo Scientific	KRAS_IP_G3_1	KRAS_IP_G3_1.raw	PRIDE	PXD012130	https://identifiers.org/pride.project:PXD012130	IP-MS data analysis using MaxQuant/Andromeda	RAS_Ab_AP_MS_MaxQuant_txt.zip;RAS_Ab_AP_MS_MaxQuant_andromeda.zip	PRIDE	PXD012130	https://identifiers.org/pride.project:PXD012130
MCF10A-KRAS_IP	Validation of antibodies	Q-Exactive hybrid Quadrupole-Orbitrap	Thermo Scientific	KRAS_IP_G3_2	KRAS_IP_G3_2.raw	PRIDE	PXD012130	https://identifiers.org/pride.project:PXD012130	IP-MS data analysis using MaxQuant/Andromeda	RAS_Ab_AP_MS_MaxQuant_txt.zip;RAS_Ab_AP_MS_MaxQuant_andromeda.zip	PRIDE	PXD012130	https://identifiers.org/pride.project:PXD012130
MCF10A-KRAS_IP	Validation of antibodies	Q-Exactive hybrid Quadrupole-Orbitrap	Thermo Scientific	KRAS_IP_G4_1	KRAS_IP_G4_1.raw	PRIDE	PXD012130	https://identifiers.org/pride.project:PXD012130	IP-MS data analysis using MaxQuant/Andromeda	RAS_Ab_AP_MS_MaxQuant_txt.zip;RAS_Ab_AP_MS_MaxQuant_andromeda.zip	PRIDE	PXD012130	https://identifiers.org/pride.project:PXD012130
MCF10A-KRAS_IP	Validation of antibodies	Q-Exactive hybrid Quadrupole-Orbitrap	Thermo Scientific	KRAS_IP_G4_2	KRAS_IP_G4_2.raw	PRIDE	PXD012130	https://identifiers.org/pride.project:PXD012130	IP-MS data analysis using MaxQuant/Andromeda	RAS_Ab_AP_MS_MaxQuant_txt.zip;RAS_Ab_AP_MS_MaxQuant_andromeda.zip	PRIDE	PXD012130	https://identifiers.org/pride.project:PXD012130
MCF10A-KRAS_IP	Validation of antibodies	Q-Exactive hybrid Quadrupole-Orbitrap	Thermo Scientific	KRAS_IP_G5_1	KRAS_IP_G5_1.raw	PRIDE	PXD012130	https://identifiers.org/pride.project:PXD012130	IP-MS data analysis using MaxQuant/Andromeda	RAS_Ab_AP_MS_MaxQuant_txt.zip;RAS_Ab_AP_MS_MaxQuant_andromeda.zip	PRIDE	PXD012130	https://identifiers.org/pride.project:PXD012130
MCF10A-KRAS_IP	Validation of antibodies	Q-Exactive hybrid Quadrupole-Orbitrap	Thermo Scientific	KRAS_IP_G5_2	KRAS_IP_G5_2.raw	PRIDE	PXD012130	https://identifiers.org/pride.project:PXD012130	IP-MS data analysis using MaxQuant/Andromeda	RAS_Ab_AP_MS_MaxQuant_txt.zip;RAS_Ab_AP_MS_MaxQuant_andromeda.zip	PRIDE	PXD012130	https://identifiers.org/pride.project:PXD012130
MCF10A-KRAS_IP	Validation of antibodies	Q-Exactive hybrid Quadrupole-Orbitrap	Thermo Scientific	KRAS_IP_G6_1	KRAS_IP_G6_1.raw	PRIDE	PXD012130	https://identifiers.org/pride.project:PXD012130	IP-MS data analysis using MaxQuant/Andromeda	RAS_Ab_AP_MS_MaxQuant_txt.zip;RAS_Ab_AP_MS_MaxQuant_andromeda.zip	PRIDE	PXD012130	https://identifiers.org/pride.project:PXD012130
MCF10A-KRAS_IP	Validation of antibodies	Q-Exactive hybrid Quadrupole-Orbitrap	Thermo Scientific	KRAS_IP_G6_2	KRAS_IP_G6_2.raw	PRIDE	PXD012130	https://identifiers.org/pride.project:PXD012130	IP-MS data analysis using MaxQuant/Andromeda	RAS_Ab_AP_MS_MaxQuant_txt.zip;RAS_Ab_AP_MS_MaxQuant_andromeda.zip	PRIDE	PXD012130	https://identifiers.org/pride.project:PXD012130
MCF10A-KRAS_IP	Validation of antibodies	Q-Exactive hybrid Quadrupole-Orbitrap	Thermo Scientific	KRAS_IP_G7_1	KRAS_IP_G7_1.raw	PRIDE	PXD012130	https://identifiers.org/pride.project:PXD012130	IP-MS data analysis using MaxQuant/Andromeda	RAS_Ab_AP_MS_MaxQuant_txt.zip;RAS_Ab_AP_MS_MaxQuant_andromeda.zip	PRIDE	PXD012130	https://identifiers.org/pride.project:PXD012130
MCF10A-KRAS_IP	Validation of antibodies	Q-Exactive hybrid Quadrupole-Orbitrap	Thermo Scientific	KRAS_IP_G7_2	KRAS_IP_G7_2.raw	PRIDE	PXD012130	https://identifiers.org/pride.project:PXD012130	IP-MS data analysis using MaxQuant/Andromeda	RAS_Ab_AP_MS_MaxQuant_txt.zip;RAS_Ab_AP_MS_MaxQuant_andromeda.zip	PRIDE	PXD012130	https://identifiers.org/pride.project:PXD012130
MCF10A-KRAS_IP	Validation of antibodies	Q-Exactive hybrid Quadrupole-Orbitrap	Thermo Scientific	KRAS_IP_G8_1	KRAS_IP_G8_1.raw	PRIDE	PXD012130	https://identifiers.org/pride.project:PXD012130	IP-MS data analysis using MaxQuant/Andromeda	RAS_Ab_AP_MS_MaxQuant_txt.zip;RAS_Ab_AP_MS_MaxQuant_andromeda.zip	PRIDE	PXD012130	https://identifiers.org/pride.project:PXD012130
MCF10A-KRAS_IP	Validation of antibodies	Q-Exactive hybrid Quadrupole-Orbitrap	Thermo Scientific	KRAS_IP_G8_2	KRAS_IP_G8_2.raw	PRIDE	PXD012130	https://identifiers.org/pride.project:PXD012130	IP-MS data analysis using MaxQuant/Andromeda	RAS_Ab_AP_MS_MaxQuant_txt.zip;RAS_Ab_AP_MS_MaxQuant_andromeda.zip	PRIDE	PXD012130	https://identifiers.org/pride.project:PXD012130
MCF10A-KRAS_IP	Validation of antibodies	Q-Exactive hybrid Quadrupole-Orbitrap	Thermo Scientific	KRAS_IP_G9_1	KRAS_IP_G9_1.raw	PRIDE	PXD012130	https://identifiers.org/pride.project:PXD012130	IP-MS data analysis using MaxQuant/Andromeda	RAS_Ab_AP_MS_MaxQuant_txt.zip;RAS_Ab_AP_MS_MaxQuant_andromeda.zip	PRIDE	PXD012130	https://identifiers.org/pride.project:PXD012130
MCF10A-KRAS_IP	Validation of antibodies	Q-Exactive hybrid Quadrupole-Orbitrap	Thermo Scientific	KRAS_IP_G9_2	KRAS_IP_G9_2.raw	PRIDE	PXD012130	https://identifiers.org/pride.project:PXD012130	IP-MS data analysis using MaxQuant/Andromeda	RAS_Ab_AP_MS_MaxQuant_txt.zip;RAS_Ab_AP_MS_MaxQuant_andromeda.zip	PRIDE	PXD012130	https://identifiers.org/pride.project:PXD012130
MCF10A-KRAS_IP	Validation of antibodies	Q-Exactive hybrid Quadrupole-Orbitrap	Thermo Scientific	KRAS_Negative_IP_1	KRAS_Negative_IP_1.raw	PRIDE	PXD012130	https://identifiers.org/pride.project:PXD012130	IP-MS data analysis using MaxQuant/Andromeda	RAS_Ab_AP_MS_MaxQuant_txt.zip;RAS_Ab_AP_MS_MaxQuant_andromeda.zip	PRIDE	PXD012130	https://identifiers.org/pride.project:PXD012130
MCF10A-KRAS_IP	Validation of antibodies	Q-Exactive hybrid Quadrupole-Orbitrap	Thermo Scientific	KRAS_Negative_IP_2	KRAS_Negative_IP_2.raw	PRIDE	PXD012130	https://identifiers.org/pride.project:PXD012130	IP-MS data analysis using MaxQuant/Andromeda	RAS_Ab_AP_MS_MaxQuant_txt.zip;RAS_Ab_AP_MS_MaxQuant_andromeda.zip	PRIDE	PXD012130	https://identifiers.org/pride.project:PXD012130
MCF10A-MT_IP	Validation of antibodies	Q-Exactive hybrid Quadrupole-Orbitrap	Thermo Scientific	MT_IP_G1_1	MT_IP_G1_1.raw	PRIDE	PXD012130	https://identifiers.org/pride.project:PXD012130	IP-MS data analysis using MaxQuant/Andromeda	RAS_Ab_AP_MS_MaxQuant_txt.zip;RAS_Ab_AP_MS_MaxQuant_andromeda.zip	PRIDE	PXD012130	https://identifiers.org/pride.project:PXD012130
MCF10A-MT_IP	Validation of antibodies	Q-Exactive hybrid Quadrupole-Orbitrap	Thermo Scientific	MT_IP_G1_2	MT_IP_G1_2.raw	PRIDE	PXD012130	https://identifiers.org/pride.project:PXD012130	IP-MS data analysis using MaxQuant/Andromeda	RAS_Ab_AP_MS_MaxQuant_txt.zip;RAS_Ab_AP_MS_MaxQuant_andromeda.zip	PRIDE	PXD012130	https://identifiers.org/pride.project:PXD012130
MCF10A-MT_IP	Validation of antibodies	Q-Exactive hybrid Quadrupole-Orbitrap	Thermo Scientific	MT_IP_G2_1	MT_IP_G2_1.raw	PRIDE	PXD012130	https://identifiers.org/pride.project:PXD012130	IP-MS data analysis using MaxQuant/Andromeda	RAS_Ab_AP_MS_MaxQuant_txt.zip;RAS_Ab_AP_MS_MaxQuant_andromeda.zip	PRIDE	PXD012130	https://identifiers.org/pride.project:PXD012130
MCF10A-MT_IP	Validation of antibodies	Q-Exactive hybrid Quadrupole-Orbitrap	Thermo Scientific	MT_IP_G2_2	MT_IP_G2_2.raw	PRIDE	PXD012130	https://identifiers.org/pride.project:PXD012130	IP-MS data analysis using MaxQuant/Andromeda	RAS_Ab_AP_MS_MaxQuant_txt.zip;RAS_Ab_AP_MS_MaxQuant_andromeda.zip	PRIDE	PXD012130	https://identifiers.org/pride.project:PXD012130
MCF10A-MT_IP	Validation of antibodies	Q-Exactive hybrid Quadrupole-Orbitrap	Thermo Scientific	MT_IP_G3_1	MT_IP_G3_1.raw	PRIDE	PXD012130	https://identifiers.org/pride.project:PXD012130	IP-MS data analysis using MaxQuant/Andromeda	RAS_Ab_AP_MS_MaxQuant_txt.zip;RAS_Ab_AP_MS_MaxQuant_andromeda.zip	PRIDE	PXD012130	https://identifiers.org/pride.project:PXD012130
MCF10A-MT_IP	Validation of antibodies	Q-Exactive hybrid Quadrupole-Orbitrap	Thermo Scientific	MT_IP_G3_2	MT_IP_G3_2.raw	PRIDE	PXD012130	https://identifiers.org/pride.project:PXD012130	IP-MS data analysis using MaxQuant/Andromeda	RAS_Ab_AP_MS_MaxQuant_txt.zip;RAS_Ab_AP_MS_MaxQuant_andromeda.zip	PRIDE	PXD012130	https://identifiers.org/pride.project:PXD012130
MCF10A-MT_IP	Validation of antibodies	Q-Exactive hybrid Quadrupole-Orbitrap	Thermo Scientific	MT_IP_G4_1	MT_IP_G4_1.raw	PRIDE	PXD012130	https://identifiers.org/pride.project:PXD012130	IP-MS data analysis using MaxQuant/Andromeda	RAS_Ab_AP_MS_MaxQuant_txt.zip;RAS_Ab_AP_MS_MaxQuant_andromeda.zip	PRIDE	PXD012130	https://identifiers.org/pride.project:PXD012130
MCF10A-MT_IP	Validation of antibodies	Q-Exactive hybrid Quadrupole-Orbitrap	Thermo Scientific	MT_IP_G4_2	MT_IP_G4_2.raw	PRIDE	PXD012130	https://identifiers.org/pride.project:PXD012130	IP-MS data analysis using MaxQuant/Andromeda	RAS_Ab_AP_MS_MaxQuant_txt.zip;RAS_Ab_AP_MS_MaxQuant_andromeda.zip	PRIDE	PXD012130	https://identifiers.org/pride.project:PXD012130
MCF10A-MT_IP	Validation of antibodies	Q-Exactive hybrid Quadrupole-Orbitrap	Thermo Scientific	MT_IP_G5_1	MT_IP_G5_1.raw	PRIDE	PXD012130	https://identifiers.org/pride.project:PXD012130	IP-MS data analysis using MaxQuant/Andromeda	RAS_Ab_AP_MS_MaxQuant_txt.zip;RAS_Ab_AP_MS_MaxQuant_andromeda.zip	PRIDE	PXD012130	https://identifiers.org/pride.project:PXD012130
MCF10A-MT_IP	Validation of antibodies	Q-Exactive hybrid Quadrupole-Orbitrap	Thermo Scientific	MT_IP_G5_2	MT_IP_G5_2.raw	PRIDE	PXD012130	https://identifiers.org/pride.project:PXD012130	IP-MS data analysis using MaxQuant/Andromeda	RAS_Ab_AP_MS_MaxQuant_txt.zip;RAS_Ab_AP_MS_MaxQuant_andromeda.zip	PRIDE	PXD012130	https://identifiers.org/pride.project:PXD012130
MCF10A-MT_IP	Validation of antibodies	Q-Exactive hybrid Quadrupole-Orbitrap	Thermo Scientific	MT_IP_G6_1	MT_IP_G6_1.raw	PRIDE	PXD012130	https://identifiers.org/pride.project:PXD012130	IP-MS data analysis using MaxQuant/Andromeda	RAS_Ab_AP_MS_MaxQuant_txt.zip;RAS_Ab_AP_MS_MaxQuant_andromeda.zip	PRIDE	PXD012130	https://identifiers.org/pride.project:PXD012130
MCF10A-MT_IP	Validation of antibodies	Q-Exactive hybrid Quadrupole-Orbitrap	Thermo Scientific	MT_IP_G6_2	MT_IP_G6_2.raw	PRIDE	PXD012130	https://identifiers.org/pride.project:PXD012130	IP-MS data analysis using MaxQuant/Andromeda	RAS_Ab_AP_MS_MaxQuant_txt.zip;RAS_Ab_AP_MS_MaxQuant_andromeda.zip	PRIDE	PXD012130	https://identifiers.org/pride.project:PXD012130
MCF10A-MT_IP	Validation of antibodies	Q-Exactive hybrid Quadrupole-Orbitrap	Thermo Scientific	MT_IP_G7_1	MT_IP_G7_1.raw	PRIDE	PXD012130	https://identifiers.org/pride.project:PXD012130	IP-MS data analysis using MaxQuant/Andromeda	RAS_Ab_AP_MS_MaxQuant_txt.zip;RAS_Ab_AP_MS_MaxQuant_andromeda.zip	PRIDE	PXD012130	https://identifiers.org/pride.project:PXD012130
MCF10A-MT_IP	Validation of antibodies	Q-Exactive hybrid Quadrupole-Orbitrap	Thermo Scientific	MT_IP_G7_2	MT_IP_G7_2.raw	PRIDE	PXD012130	https://identifiers.org/pride.project:PXD012130	IP-MS data analysis using MaxQuant/Andromeda	RAS_Ab_AP_MS_MaxQuant_txt.zip;RAS_Ab_AP_MS_MaxQuant_andromeda.zip	PRIDE	PXD012130	https://identifiers.org/pride.project:PXD012130
MCF10A-MT_IP	Validation of antibodies	Q-Exactive hybrid Quadrupole-Orbitrap	Thermo Scientific	MT_IP_G8_1	MT_IP_G8_1.raw	PRIDE	PXD012130	https://identifiers.org/pride.project:PXD012130	IP-MS data analysis using MaxQuant/Andromeda	RAS_Ab_AP_MS_MaxQuant_txt.zip;RAS_Ab_AP_MS_MaxQuant_andromeda.zip	PRIDE	PXD012130	https://identifiers.org/pride.project:PXD012130
MCF10A-MT_IP	Validation of antibodies	Q-Exactive hybrid Quadrupole-Orbitrap	Thermo Scientific	MT_IP_G8_2	MT_IP_G8_2.raw	PRIDE	PXD012130	https://identifiers.org/pride.project:PXD012130	IP-MS data analysis using MaxQuant/Andromeda	RAS_Ab_AP_MS_MaxQuant_txt.zip;RAS_Ab_AP_MS_MaxQuant_andromeda.zip	PRIDE	PXD012130	https://identifiers.org/pride.project:PXD012130
MCF10A-MT_IP	Validation of antibodies	Q-Exactive hybrid Quadrupole-Orbitrap	Thermo Scientific	MT_IP_G9_1	MT_IP_G9_1.raw	PRIDE	PXD012130	https://identifiers.org/pride.project:PXD012130	IP-MS data analysis using MaxQuant/Andromeda	RAS_Ab_AP_MS_MaxQuant_txt.zip;RAS_Ab_AP_MS_MaxQuant_andromeda.zip	PRIDE	PXD012130	https://identifiers.org/pride.project:PXD012130
MCF10A-MT_IP	Validation of antibodies	Q-Exactive hybrid Quadrupole-Orbitrap	Thermo Scientific	MT_IP_G9_2	MT_IP_G9_2.raw	PRIDE	PXD012130	https://identifiers.org/pride.project:PXD012130	IP-MS data analysis using MaxQuant/Andromeda	RAS_Ab_AP_MS_MaxQuant_txt.zip;RAS_Ab_AP_MS_MaxQuant_andromeda.zip	PRIDE	PXD012130	https://identifiers.org/pride.project:PXD012130
MCF10A-MT_IP	Validation of antibodies	Q-Exactive hybrid Quadrupole-Orbitrap	Thermo Scientific	MT_Negative_IP_1	MT_Negative_IP_1.raw	PRIDE	PXD012130	https://identifiers.org/pride.project:PXD012130	IP-MS data analysis using MaxQuant/Andromeda	RAS_Ab_AP_MS_MaxQuant_txt.zip;RAS_Ab_AP_MS_MaxQuant_andromeda.zip	PRIDE	PXD012130	https://identifiers.org/pride.project:PXD012130
MCF10A-MT_IP	Validation of antibodies	Q-Exactive hybrid Quadrupole-Orbitrap	Thermo Scientific	MT_Negative_IP_2	MT_Negative_IP_2.raw	PRIDE	PXD012130	https://identifiers.org/pride.project:PXD012130	IP-MS data analysis using MaxQuant/Andromeda	RAS_Ab_AP_MS_MaxQuant_txt.zip;RAS_Ab_AP_MS_MaxQuant_andromeda.zip	PRIDE	PXD012130	https://identifiers.org/pride.project:PXD012130
