# Supplementary material for: A dataset describing a suite of novel antibody reagents for the RAS signaling network
Source: Sci Data. 2019 Aug 29;6:160. doi: 10.1038/s41597-019-0166-7 (PMC6715692; doi:10.1038/s41597-019-0166-7)
Supplement: Supplementary file 1 — Download metadata file [file 41597_2019_166_MOESM1_ESM.zip › a_Paulovich799A_ProtArray.txt]

Sample Name	Protocol REF	Parameter Value[instrument]	Parameter Value[manufacturer]	Assay Name	Raw Data File	Comment[Data Repository]	Comment[Data Record Accession]	Comment[Data Record URI]	Protocol REF	Derived Data File	Comment[Data Repository]	Comment[Data Record Accession]	Comment[Data Record URI]	Protocol REF	Derived Data File	Comment[Data Repository]	Comment[Data Record Accession]	Comment[Data Record URI]
NCI-60	Validation of antibodies	Sector Imager 2400 reader	Meso Scale Discovery	Non-normalized electrochemical luminescence values_ProteinArray	"""Protein Array Raw Data Table"" in Paulovich_RAS_mAb_resource_FigshareTables_rev2_final.xlsx"	figshare	doi:10.6084/m9.figshare.c.4377275	https://doi.org/10.6084/m9.figshare.c.4377275	Normalization of electrochemical luminescence values	Protein Array Normalized Data Table tab in Paulovich_RAS_mAb_resource_FigshareTables_rev2_final.xlsx	figshare	doi:10.6084/m9.figshare.c.4377275	https://doi.org/10.6084/m9.figshare.c.4377275	Graphical representation of normalized electrochemical luminescence values	Paulovich_RAS_mAb_resource_Protein_array_data_rev2_final.ppt	figshare	doi:10.6084/m9.figshare.c.4377275	https://doi.org/10.6084/m9.figshare.c.4377275
