# Supplementary material for: A dataset describing a suite of novel antibody reagents for the RAS signaling network
Source: Sci Data. 2019 Aug 29;6:160. doi: 10.1038/s41597-019-0166-7 (PMC6715692; doi:10.1038/s41597-019-0166-7)
Supplement: Supplementary file 1 — Download metadata file [file 41597_2019_166_MOESM1_ESM.zip › a_Paulovich799A_WB.txt]

Sample Name	Protocol REF	Parameter Value[instrument]	Parameter Value[manufacturer]	Assay Name	Raw Data File	Comment[Data Repository]	Comment[Data Record Accession]	Comment[Data Record URI]
AKT1 recombinant protein	Validation of antibodies	ProteinSimple	Wes system	AKT1 recombinant protein contribution to Western blot images	Paulovich_RAS_mAb_resource_Western_blot_data_rev2_final.docx	figshare	doi:10.6084/m9.figshare.c.4377275	https://doi.org/10.6084/m9.figshare.c.4377275
AKT2 recombinant protein	Validation of antibodies	ProteinSimple	Wes system	AKT2 recombinant protein contribution to Western blot images	Paulovich_RAS_mAb_resource_Western_blot_data_rev2_final.docx	figshare	doi:10.6084/m9.figshare.c.4377275	https://doi.org/10.6084/m9.figshare.c.4377275
AKT3 recombinant protein	Validation of antibodies	ProteinSimple	Wes system	AKT3 recombinant protein contribution to Western blot images	Paulovich_RAS_mAb_resource_Western_blot_data_rev2_final.docx	figshare	doi:10.6084/m9.figshare.c.4377275	https://doi.org/10.6084/m9.figshare.c.4377275
ARAF recombinant protein	Validation of antibodies	ProteinSimple	Wes system	ARAF recombinant protein contribution to Western blot images	Paulovich_RAS_mAb_resource_Western_blot_data_rev2_final.docx	figshare	doi:10.6084/m9.figshare.c.4377275	https://doi.org/10.6084/m9.figshare.c.4377275
BRAF recombinant protein	Validation of antibodies	ProteinSimple	Wes system	BRAF recombinant protein contribution to Western blot images	Paulovich_RAS_mAb_resource_Western_blot_data_rev2_final.docx	figshare	doi:10.6084/m9.figshare.c.4377275	https://doi.org/10.6084/m9.figshare.c.4377275
CCND1 recombinant protein	Validation of antibodies	ProteinSimple	Wes system	CCND1 recombinant protein contribution to Western blot images	Paulovich_RAS_mAb_resource_Western_blot_data_rev2_final.docx	figshare	doi:10.6084/m9.figshare.c.4377275	https://doi.org/10.6084/m9.figshare.c.4377275
CDH1 recombinant protein	Validation of antibodies	ProteinSimple	Wes system	CDH1 recombinant protein contribution to Western blot images	Paulovich_RAS_mAb_resource_Western_blot_data_rev2_final.docx	figshare	doi:10.6084/m9.figshare.c.4377275	https://doi.org/10.6084/m9.figshare.c.4377275
CDH2 recombinant protein	Validation of antibodies	ProteinSimple	Wes system	CDH2 recombinant protein contribution to Western blot images	Paulovich_RAS_mAb_resource_Western_blot_data_rev2_final.docx	figshare	doi:10.6084/m9.figshare.c.4377275	https://doi.org/10.6084/m9.figshare.c.4377275
EGFR recombinant protein	Validation of antibodies	ProteinSimple	Wes system	EGFR recombinant protein contribution to Western blot images	Paulovich_RAS_mAb_resource_Western_blot_data_rev2_final.docx	figshare	doi:10.6084/m9.figshare.c.4377275	https://doi.org/10.6084/m9.figshare.c.4377275
ERBB2 recombinant protein	Validation of antibodies	ProteinSimple	Wes system	ERBB2 recombinant protein contribution to Western blot images	Paulovich_RAS_mAb_resource_Western_blot_data_rev2_final.docx	figshare	doi:10.6084/m9.figshare.c.4377275	https://doi.org/10.6084/m9.figshare.c.4377275
ERBB3 recombinant protein	Validation of antibodies	ProteinSimple	Wes system	ERBB3 recombinant protein contribution to Western blot images	Paulovich_RAS_mAb_resource_Western_blot_data_rev2_final.docx	figshare	doi:10.6084/m9.figshare.c.4377275	https://doi.org/10.6084/m9.figshare.c.4377275
FOS recombinant protein	Validation of antibodies	ProteinSimple	Wes system	FOS recombinant protein contribution to Western blot images	Paulovich_RAS_mAb_resource_Western_blot_data_rev2_final.docx	figshare	doi:10.6084/m9.figshare.c.4377275	https://doi.org/10.6084/m9.figshare.c.4377275
GSK3B recombinant protein	Validation of antibodies	ProteinSimple	Wes system	GSK3B recombinant protein contribution to Western blot images	Paulovich_RAS_mAb_resource_Western_blot_data_rev2_final.docx	figshare	doi:10.6084/m9.figshare.c.4377275	https://doi.org/10.6084/m9.figshare.c.4377275
MAP2K1 recombinant protein	Validation of antibodies	ProteinSimple	Wes system	MAP2K1 recombinant protein contribution to Western blot images	Paulovich_RAS_mAb_resource_Western_blot_data_rev2_final.docx	figshare	doi:10.6084/m9.figshare.c.4377275	https://doi.org/10.6084/m9.figshare.c.4377275
MAPK1 recombinant protein	Validation of antibodies	ProteinSimple	Wes system	MAPK1 recombinant protein contribution to Western blot images	Paulovich_RAS_mAb_resource_Western_blot_data_rev2_final.docx	figshare	doi:10.6084/m9.figshare.c.4377275	https://doi.org/10.6084/m9.figshare.c.4377275
MAPK3 recombinant protein	Validation of antibodies	ProteinSimple	Wes system	MAPK3 recombinant protein contribution to Western blot images	Paulovich_RAS_mAb_resource_Western_blot_data_rev2_final.docx	figshare	doi:10.6084/m9.figshare.c.4377275	https://doi.org/10.6084/m9.figshare.c.4377275
MTOR recombinant protein	Validation of antibodies	ProteinSimple	Wes system	MTOR recombinant protein contribution to Western blot images	Paulovich_RAS_mAb_resource_Western_blot_data_rev2_final.docx	figshare	doi:10.6084/m9.figshare.c.4377275	https://doi.org/10.6084/m9.figshare.c.4377275
PTEN recombinant protein	Validation of antibodies	ProteinSimple	Wes system	PTEN recombinant protein contribution to Western blot images	Paulovich_RAS_mAb_resource_Western_blot_data_rev2_final.docx	figshare	doi:10.6084/m9.figshare.c.4377275	https://doi.org/10.6084/m9.figshare.c.4377275
RAF1 recombinant protein	Validation of antibodies	ProteinSimple	Wes system	RAF1 recombinant protein contribution to Western blot images	Paulovich_RAS_mAb_resource_Western_blot_data_rev2_final.docx	figshare	doi:10.6084/m9.figshare.c.4377275	https://doi.org/10.6084/m9.figshare.c.4377275
RPTOR recombinant protein	Validation of antibodies	ProteinSimple	Wes system	RPTOR recombinant protein contribution to Western blot images	Paulovich_RAS_mAb_resource_Western_blot_data_rev2_final.docx	figshare	doi:10.6084/m9.figshare.c.4377275	https://doi.org/10.6084/m9.figshare.c.4377275
BxPC-3	Validation of antibodies	ProteinSimple	Wes system	BxPC-3 contribution to Western blot images	Paulovich_RAS_mAb_resource_Western_blot_data_rev2_final.docx	figshare	doi:10.6084/m9.figshare.c.4377275	https://doi.org/10.6084/m9.figshare.c.4377275
MCF10A-KRAS_WB	Validation of antibodies	ProteinSimple	Wes system	MCF10A-KRAS_WB contribution to Western blot images	Paulovich_RAS_mAb_resource_Western_blot_data_rev2_final.docx	figshare	doi:10.6084/m9.figshare.c.4377275	https://doi.org/10.6084/m9.figshare.c.4377275
