# Supplementary material for: A dataset describing a suite of novel antibody reagents for the RAS signaling network
Source: Sci Data. 2019 Aug 29;6:160. doi: 10.1038/s41597-019-0166-7 (PMC6715692; doi:10.1038/s41597-019-0166-7)
Supplement: Supplementary file 1 — Download metadata file [file 41597_2019_166_MOESM1_ESM.zip › s_Paulovich799A_study.txt]

Source Name	Characteristics[organism]	Term Source REF	Term Accession Number	Comment[source type]	Characteristics[organism part]	Term Source REF	Term Accession Number	Characteristics[cell line]	Term Source REF	Term Accession Number	Protocol REF	Protocol REF	Protocol REF	Protocol REF	Parameter Value[instrument]	Parameter Value[manufacturer]	Sample Name
ATCC catalog CRL-10317	Homo sapiens	NCBITaxon	NCBITaxon:9606	MCF10A cells				MCF-10A cell	BTO	BTO:0001939	Cell lines and lysate generation	DNA fingerprinting and Short tandem repeat profiles	Monoclonal antibody generation				mAb_screen_synthetic_peptides
OriGene Technologies Inc. catalog TP320257	Homo sapiens	NCBITaxon	NCBITaxon:9606	Recombinant protein										Validation of antibodies			AKT1 recombinant protein
OriGene Technologies Inc. catalog TP317733	Homo sapiens	NCBITaxon	NCBITaxon:9606	Recombinant protein										Validation of antibodies			AKT2 recombinant protein
OriGene Technologies Inc. catalog TP321051	Homo sapiens	NCBITaxon	NCBITaxon:9606	Recombinant protein										Validation of antibodies			AKT3 recombinant protein
OriGene Technologies Inc. catalog TP300737	Homo sapiens	NCBITaxon	NCBITaxon:9606	Recombinant protein										Validation of antibodies			ARAF recombinant protein
OriGene Technologies Inc. catalog TP700051	Homo sapiens	NCBITaxon	NCBITaxon:9606	Recombinant protein										Validation of antibodies			BRAF recombinant protein
OriGene Technologies Inc. catalog TP304957	Homo sapiens	NCBITaxon	NCBITaxon:9606	Recombinant protein										Validation of antibodies			CCND1 recombinant protein
OriGene Technologies Inc. catalog TP320731	Homo sapiens	NCBITaxon	NCBITaxon:9606	Recombinant protein										Validation of antibodies			CDH1 recombinant protein
OriGene Technologies Inc. catalog TP307170	Homo sapiens	NCBITaxon	NCBITaxon:9606	Recombinant protein										Validation of antibodies			CDH2 recombinant protein
OriGene Technologies Inc. catalog TP314877	Homo sapiens	NCBITaxon	NCBITaxon:9606	Recombinant protein										Validation of antibodies			EGFR recombinant protein
OriGene Technologies Inc. catalog TP312583	Homo sapiens	NCBITaxon	NCBITaxon:9606	Recombinant protein										Validation of antibodies			ERBB2 recombinant protein
OriGene Technologies Inc. catalog TP309954	Homo sapiens	NCBITaxon	NCBITaxon:9606	Recombinant protein										Validation of antibodies			ERBB3 recombinant protein
OriGene Technologies Inc. catalog TP760257	Homo sapiens	NCBITaxon	NCBITaxon:9606	Recombinant protein										Validation of antibodies			FOS recombinant protein
OriGene Technologies Inc. catalog TP300468	Homo sapiens	NCBITaxon	NCBITaxon:9606	Recombinant protein										Validation of antibodies			GSK3B recombinant protein
OriGene Technologies Inc. catalog TP318460	Homo sapiens	NCBITaxon	NCBITaxon:9606	Recombinant protein										Validation of antibodies			MAP2K1 recombinant protein
OriGene Technologies Inc. catalog TP310493	Homo sapiens	NCBITaxon	NCBITaxon:9606	Recombinant protein										Validation of antibodies			MAPK1 recombinant protein
OriGene Technologies Inc. catalog TP304196	Homo sapiens	NCBITaxon	NCBITaxon:9606	Recombinant protein										Validation of antibodies			MAPK3 recombinant protein
OriGene Technologies Inc. catalog TP320457	Homo sapiens	NCBITaxon	NCBITaxon:9606	Recombinant protein										Validation of antibodies			MTOR recombinant protein
OriGene Technologies Inc. catalog TP302627	Homo sapiens	NCBITaxon	NCBITaxon:9606	Recombinant protein										Validation of antibodies			PTEN recombinant protein
OriGene Technologies Inc. catalog TP301983	Homo sapiens	NCBITaxon	NCBITaxon:9606	Recombinant protein										Validation of antibodies			RAF1 recombinant protein
Novus Biologicals catalog H00057521-P01	Homo sapiens	NCBITaxon	NCBITaxon:9606	Recombinant protein										Validation of antibodies			RPTOR recombinant protein
ATCC catalog CRL-1687	Homo sapiens	NCBITaxon	NCBITaxon:9606	BxPC-3 cells				BxPC-3 cell	BTO	BTO:0001861	Cell lines and lysate generation	DNA fingerprinting and Short tandem repeat profiles		Validation of antibodies			BxPC-3
Dr. Sourav Bandyopadhyays laboratory UCSF, San Francisco, CA	Homo sapiens	NCBITaxon	NCBITaxon:9606	MCF10A-KRAS cells				MCF-10A cell	BTO	BTO:0001939	Cell lines and lysate generation	DNA fingerprinting and Short tandem repeat profiles		Validation of antibodies			MCF10A-KRAS_WB
OriGene Technologies Inc. catalog TP320257, TP317733, TP321051, TP300737, TP700051, TP304957, TP320731, TP307170, TP314877, TP309954, TP760257, TP300468, TP318460, TP310493, TP304196, TP320457, TP302627, TP301983, and Novus Biologicals catalog H00057521-P01	Homo sapiens	NCBITaxon	NCBITaxon:9606	Equal-mass mix of 19 recombinant proteins										Validation of antibodies			Equal-mass mix of 19 recombinant proteins
Dr. Sourav Bandyopadhyays laboratory UCSF, San Francisco, CA	Homo sapiens	NCBITaxon	NCBITaxon:9606	MCF10A-KRAS cells				MCF-10A cell	BTO	BTO:0001939	Cell lines and lysate generation	DNA fingerprinting and Short tandem repeat profiles		Validation of antibodies			MCF10A-KRAS_IP
Dr. Sourav Bandyopadhyays laboratory UCSF, San Francisco, CA	Homo sapiens	NCBITaxon	NCBITaxon:9606	MCF10A-empty vector (MCF10A-MT) cells				MCF-10A cell	BTO	BTO:0001939	Cell lines and lysate generation	DNA fingerprinting and Short tandem repeat profiles		Validation of antibodies			MCF10A-MT_IP
Cancer Research Technology Program at NCI-Frederick	Homo sapiens	NCBITaxon	NCBITaxon:9606	NCI-60 cell lines				NCI cell	BTO	BTO:0003764				Validation of antibodies			NCI-60
Cancer Research Technology Program at NCI-Frederick	Homo sapiens	NCBITaxon	NCBITaxon:9606	breast tissue microarray	breast	UBERON	UBERON:0000310							Validation of antibodies			Breast_Tissue_IHC
Cancer Research Technology Program at NCI-Frederick	Homo sapiens	NCBITaxon	NCBITaxon:9606	ovary tissue microarray	ovary	UBERON	UBERON:0000992							Validation of antibodies			Ovary_Tissue_IHC
Cancer Research Technology Program at NCI-Frederick	Homo sapiens	NCBITaxon	NCBITaxon:9606	colon tissue microarray	colon	UBERON	UBERON:0001155							Validation of antibodies			Colon_Tissue_IHC
Cancer Research Technology Program at NCI-Frederick	Homo sapiens	NCBITaxon	NCBITaxon:9606	lung tissue microarray	lung	UBERON	UBERON:0002048							Validation of antibodies			Lung_Tissue_IHC
ATCC catalog s CRL-5985, CRL-5945, CRL-1687, CRL-1682	Homo sapiens	NCBITaxon	NCBITaxon:9606	1:1:1:1 pool of cell line lysates (by protein mass) of H2122, H2444, BxPC-3, and AsPC-1 cells							Cell lines and lysate generation	DNA fingerprinting and Short tandem repeat profiles					4RASmix
Dr. Sourav Bandyopadhyays laboratory UCSF, San Francisco, CA	Homo sapiens	NCBITaxon	NCBITaxon:9606	MCF10A-KRAS cells				MCF-10A cell	BTO	BTO:0001939	Cell lines and lysate generation	DNA fingerprinting and Short tandem repeat profiles					MCF10A-KRAS
ATCC catalog CCL-185	Homo sapiens	NCBITaxon	NCBITaxon:9606	A549 cells				A549 cell	CLO	CLO:0001601	Cell lines and lysate generation	DNA fingerprinting and Short tandem repeat profiles					A549
ATCC catalog CRL-5895	Homo sapiens	NCBITaxon	NCBITaxon:9606	H1792 cells				NCI-H1792 cell	CLO	CLO:0008019	Cell lines and lysate generation	DNA fingerprinting and Short tandem repeat profiles					H1792
ATCC catalog CCL-2	Homo sapiens	NCBITaxon	NCBITaxon:9606	HeLa cells				HeLa cell	CLO	CLO:0003684	Cell lines and lysate generation	DNA fingerprinting and Short tandem repeat profiles					EGFHeLa
ATCC catalog CRL-1573	Homo sapiens	NCBITaxon	NCBITaxon:9606	HEK293 cells				HEK293	CLO	CLO:0001230	Cell lines and lysate generation	DNA fingerprinting and Short tandem repeat profiles					InsHEK293
