# Supplementary material for: A dataset describing a suite of novel antibody reagents for the RAS signaling network
Source: Sci Data. 2019 Aug 29;6:160. doi: 10.1038/s41597-019-0166-7 (PMC6715692; doi:10.1038/s41597-019-0166-7)
Supplement: Supplementary file 1 — Download metadata file [file 41597_2019_166_MOESM1_ESM.zip › i_Investigation.txt]

# Investigation File generated for Scientific Data with Investigation File Authoring Tool version 0.1.0 on 12/08/2019 - This metadata file is CC0
ONTOLOGY SOURCE REFERENCE
Term Source Name	NCBITaxon	UBERON	BTO	CLO	ERO	BAO	OBI	EFO	FBbi	VO	NCIT
Term Source File	http://data.bioontology.org/ontologies/NCBITAXON	http://data.bioontology.org/ontologies/UBERON	http://data.bioontology.org/ontologies/BTO	http://data.bioontology.org/ontologies/CLO	http://data.bioontology.org/ontologies/ERO	http://data.bioontology.org/ontologies/BAO	http://data.bioontology.org/ontologies/OBI	http://data.bioontology.org/ontologies/EFO	http://data.bioontology.org/ontologies/FBbi	http://data.bioontology.org/ontologies/VO	http://data.bioontology.org/ontologies/NCIT
Term Source Version	2016AB	releases/2014-06-15	unknown	2.1.106	2013-08-02	2.0	2014-08-18	3.8.0		Vision Release; 1.0.788	17.06d
Term Source Description	National Center for Biotechnology Information (NCBI) Organismal Classification	Uber Anatomy Ontology	BRENDA Tissue and Enzyme Source Ontology	Cell Line Ontology	Eagle-I Research Resource Ontology	BioAssay Ontology	Ontology for Biomedical Investigations	Experimental Factor Ontology	Biological Imaging Methods Ontology	Vaccine Ontology	National Cancer Institute Thesaurus
INVESTIGATION
Investigation Identifier
Investigation Title
Investigation Description
Investigation Submission Date
Investigation Public Release Date
INVESTIGATION PUBLICATIONS
Investigation PubMed ID
Investigation Publication DOI
Investigation Publication Author List
Investigation Publication Title
Investigation Publication Status
Investigation Publication Status Term Accession Number
Investigation Publication Status Term Source REF
INVESTIGATION CONTACTS
Investigation Person Last Name
Investigation Person Mid Initials
Investigation Person First Name
Investigation Person Address
Investigation Person Phone
Investigation Person Fax
Investigation Person Email
Investigation Person Affiliation
Investigation Person Roles
Investigation Person Roles Term Accession Number
Investigation Person Roles Term Source REF
STUDY
Study Identifier	10.1038/s41597-019-0166-7
Study Title	A dataset describing a suite of novel antibody reagents for the RAS signaling network
Study Submission Date	31/01/2019
Study Public Release Date	29/08/2019
Study Description	https://www.nature.com/articles/s41597-019-0166-7
Study File Name	s_Paulovich799A_study.txt
Comment[Subject Keywords]	""
Comment[Manuscript Licence]	CC BY-4.0
Comment[Experimental Metadata Licence]	CC0
Comment[Supplementary Information File Name]
Comment[Supplementary Information File Type]
Comment[Supplementary Information File URL]
Comment[Data Repository]	figshare;PRIDE;Panorama Public
Comment[Data Record Accession]	doi:10.6084/m9.figshare.c.4377275;PXD012130;doi:10.6069/5hr0-2150
Comment[Data Record URI]	https://doi.org/10.6084/m9.figshare.c.4377275;https://identifiers.org/pride.project:PXD012130;https://doi.org/10.6069/5hr0-2150
STUDY DESIGN DESCRIPTORS
Study Design Type	disease analysis objective
Study Design Type Term Accession Number	ERO:0100142
Study Design Type Term Source REF	ERO
STUDY PUBLICATIONS
Study PubMed ID
Study Publication DOI
Study Publication Author List
Study Publication Title
Study Publication Status
Study Publication Status Term Accession Number
Study Publication Status Term Source REF
STUDY FACTORS
Study Factor Name
Study Factor Type
Study Factor Type Term Accession Number
Study Factor Type Term Source REF
STUDY ASSAYS
Study Assay Measurement Type	immunocapture	immunoprecipitation	antibody	in situ immunoassay	ex situ immunoassay
Study Assay Measurement Type Term Accession Number	BAO:0002503	OBI:0000690	http://www.ebi.ac.uk/efo/EFO_0000264	BAO:0000128	BAO:0000466
Study Assay Measurement Type Term Source REF	BAO	OBI	EFO	BAO	BAO
Study Assay Technology Type	western blot analysis	liquid chromatography-tandem mass spectrometry	immuno-MRM	immunohistochemistry	RPPA protein profiling assay
Study Assay Technology Type Term Accession Number	OBI:0000854	CHMO:0000701	""	BAO:0000415	BAO:0010030
Study Assay Technology Type Term Source REF	OBI	OBI	""	BAO	BAO
Study Assay Technology Platform	instrument;manufacturer	instrument;manufacturer	instrument;manufacturer	instrument;manufacturer	instrument;manufacturer
Study Assay File Name	a_Paulovich799A_WB.txt	a_Paulovich799A_IPMS.txt	a_Paulovich799A_immunoMRM.txt	a_Paulovich799A_IHC.txt	a_Paulovich799A_ProtArray.txt
STUDY PROTOCOLS
Study Protocol Name	Cell lines and lysate generation	Validation of antibodies	DNA fingerprinting and Short tandem repeat profiles	Monoclonal antibody generation	Normalization of electrochemical luminescence values	Graphical representation of normalized electrochemical luminescence values	IP-MS data analysis using MaxQuant/Andromeda	Characterization of endogenous peptide detection by immuno-MRM	immuno-MRM data analysis using Skyline
Study Protocol Type	sample preparation method	sample preparation method	sample preparation method	sample preparation method	normalization data transformation	normalization data transformation	data analysis	Characterization	data analysis
Study Protocol Type Term Accession Number	FBbi:00000001	FBbi:00000001	FBbi:00000001	FBbi:00000001	OBI:0200169	OBI:0200169	ERO:0001309	NCIT:C62606	ERO:0001309
Study Protocol Type Term Source REF	FBbi	FBbi	FBbi	FBbi	OBI	VO	ERO	NCIT	ERO
Study Protocol Description									
Study Protocol URI	""	""	""	""	""	""	""	""	""
Study Protocol Version									
Study Protocol Parameters Name	""	instrument;manufacturer	""	""	""	""	""	instrument;manufacturer	""
Study Protocol Parameters Name Term Accession Number	""	""	""	""	""	""	""	""	""
Study Protocol Parameters Name Term Source REF	""	""	""	""	""	""	""	""	""
Study Protocol Components Name	""	""	""	""	""	""	""	""	""
Study Protocol Components Type	""	""	""	""	""	""	""	""	""
Study Protocol Components Type Term Accession Number	""	""	""	""	""	""	""	""	""
Study Protocol Components Type Term Source REF	""	""	""	""	""	""	""	""	""
STUDY CONTACTS
Study Person Last Name	Schoenherr	Huang	Voytovich	Ivey	Kennedy	Saul	Colantonio	Roberts	Knotts	Kaczmarczyk	Perry	Hewitt	Bocik	Whiteley	Hiltke	Boja	Rodriguez	Whiteaker	Paulovich
Study Person First Name	Regine M.	Dongqing	Uliana J.	Richard G.	Jacob J.	Richard G.	Simona	Rhonda R.	Joseph G.	Jan A.	Candice	Stephen M.	William	Gordon R.	Tara	Emily S.	Henry	Jeffrey R.	Amanda G.
Study Person Mid Initials
Study Person Email	""	""	""	""	""	""	""	""	""	""	""	""	""	""	""	""	""	""	apaulovi@fredhutch.org
Study Person Phone
Study Person Fax
Study Person Address
Study Person Affiliation	Fred Hutchinson Cancer Research Center, Seattle, WA, USA	Fred Hutchinson Cancer Research Center, Seattle, WA, USA	Fred Hutchinson Cancer Research Center, Seattle, WA, USA	Fred Hutchinson Cancer Research Center, Seattle, WA, USA	Fred Hutchinson Cancer Research Center, Seattle, WA, USA	Cancer Research Technology Program, Antibody Characterization Lab, Frederick National Laboratory for Cancer Research, Frederick, MD, USA	Cancer Research Technology Program, Antibody Characterization Lab, Frederick National Laboratory for Cancer Research, Frederick, MD, USA	Cancer Research Technology Program, Antibody Characterization Lab, Frederick National Laboratory for Cancer Research, Frederick, MD, USA	Cancer Research Technology Program, Antibody Characterization Lab, Frederick National Laboratory for Cancer Research, Frederick, MD, USA	Cancer Research Technology Program, Antibody Characterization Lab, Frederick National Laboratory for Cancer Research, Frederick, MD, USA	Cancer Research Technology Program, Antibody Characterization Lab, Frederick National Laboratory for Cancer Research, Frederick, MD, USA	National Cancer Institute, Bethesda, MD, USA	Cancer Research Technology Program, Antibody Characterization Lab, Frederick National Laboratory for Cancer Research, Frederick, MD, USA	Cancer Research Technology Program, Antibody Characterization Lab, Frederick National Laboratory for Cancer Research, Frederick, MD, USA	National Cancer Institute, Bethesda, MD, USA	National Cancer Institute, Bethesda, MD, USA	National Cancer Institute, Bethesda, MD, USA	Fred Hutchinson Cancer Research Center, Seattle, WA, USA	Fred Hutchinson Cancer Research Center, Seattle, WA, USA
Study Person Roles
Study Person Roles Term Accession Number
Study Person Roles Term Source REF
Comment[Study Person ORCID]	""	""	""	""	""	""	""	""	""	""	""	""	""	""	""	""	""	""	""
Comment[Funder]
Comment[FundRef ID]
Comment[Funder Term Source REF]
Comment[Grant Identifier]
